# Supplementary material for: Analysis of Hand and Wrist Postural Synergies in Tolerance Grasping of Various Objects
Source: PLoS One. 2016 Aug 31;11(8):e0161772. doi: 10.1371/journal.pone.0161772 (PMC5007036; doi:10.1371/journal.pone.0161772)
Supplement: S1 Data — (XLSX) [file pone.0161772.s001.xlsx]

## Sheet: Sheet1
Subject	X-Deviation	Y-Deviation	Z-Deviation	Object	Thumb(ROT)	Thumb(MCP)	Thumb(IP)	Index(MCP)	Index(PIP)	Middle(MCP)	Middle(PIP)	Ring(MCP)	Ring(PIP)	Pinky(MCP)	Pinky(PIP)	ABD(T-I)	ABD(I-M)	ABD(M-R)	ABD(R-P)	Wrist	Wrist	Wrist
GLJ	Left	Distal	Low	Large sphere	103.06	4.99566	-4.74691	18.3813	4.29333	5.80724	4.5	31.3333	39.5327	19.6104	45.4522	38.3094	26.3333	27.4256	17.8416	-90.0027	14.854	20.1715
GLJ	Left	Middle	Low	Large sphere	67.0361	7.6526	15.8938	43.6678	29.4133	30.8797	34.4175	40.9	49.6262	31.526	40.0699	39.6043	15.9583	23.3753	23.2919	-95.551	21.1493	25.0496
GLJ	Left	Proximal	Low	Large sphere	18.6053	26.5524	10.1636	56.5968	47.8667	50.8598	51.0928	43.8833	47.1028	31.5463	43.5221	38.4532	10.625	24.4651	21.0908	-108.559	16.8206	21.8195
GLJ	Middle	Proximal	Low	Large sphere	40.3716	26.3544	36.2127	59.8462	47.9067	49.9276	60.6907	50.7167	48.3645	31.664	31.6324	36.1511	12.0417	24.4479	23.9907	-92.9252	16.6668	3.49376
GLJ	Middle	Middle	Low	Large sphere	69.0212	11.1307	15.4408	45.3461	24.8	22.9907	31.8763	39.3	48.785	28.5552	36.8162	41.0432	21.4167	25.4777	28.7189	-79.06	19.6771	14.7331
GLJ	Middle	Distal	Low	Large sphere	108.697	4.14238	5.03269	27.5114	14.4267	13.8329	11.567	31.4667	35.3271	13.5633	51.0662	40.8993	28.7083	29.7426	24.1071	-76.2474	16.7656	20.9845
GLJ	Right	Distal	Low	Large sphere	106.14	12.3777	-28.9539	17.3073	-2.70667	4.47897	9.35567	30.6	40.7944	12.2524	42.3199	39.4604	31.6667	32.214	29.4526	-56.1418	10.6351	21.2372
GLJ	Right	Middle	Low	Large sphere	90.9278	3.88012	22.7791	43.9343	22.4133	25.9801	35.268	44.8833	52.1495	27.9099	29.8235	39.4604	21.0417	31.2958	32.073	-48.3084	17.5457	12.0084
GLJ	Right	Proximal	Low	Large sphere	70.3267	9.62217	36.6515	49.9744	34.3333	41.2886	45.1186	54.3833	52.5701	30.9659	32.0625	37.4461	9.75	24.9628	26.9604	-52.4613	7.60277	-9.09696
GLJ	Left	Distal	Low	Small sphere	111.826	14.6746	-47.6798	24.9542	11.8267	22.9801	11.8866	25.1333	34.486	19.6429	54.3971	35.5755	21.9583	27.2797	10.2834	-96.1223	13.975	15.0957
GLJ	Left	Middle	Low	Small sphere	75.5269	5.71743	0.735054	36.941	24.9067	27.2874	16.2423	50.4667	57.6168	56.7614	66.8051	34.1367	16.0417	21.0154	11.5877	-101.55	14.2058	15.9197
GLJ	Left	Proximal	Low	Small sphere	43.6946	22.2218	18.4814	55.6107	46.0933	51.8586	29.0928	62.7	63.0841	68.0398	66.4412	35	9.41667	19.9085	11.5877	-101.726	6.86667	43.65
GLJ	Middle	Proximal	Low	Small sphere	16.3774	32.7861	52.2925	57.4593	51.56	49.0864	66.5052	67.4	65.1869	60.7143	60.7059	32.1223	9.29167	20.4577	22.3835	-82.6637	15.7768	-7.18528
GLJ	Middle	Middle	Low	Small sphere	45.9926	10.2782	13.979	34.4278	23.5333	27.4451	37.268	57.6	61.8224	56.0308	71.1397	33.4173	16.9583	24.6024	17.4689	-77.2582	14.2827	1.94464
GLJ	Middle	Distal	Low	Small sphere	103.119	11.328	-29.7579	19.013	2.74667	11.979	6.21134	30.6	46.6822	32.1591	62.2279	33.5611	29.2083	30.0343	11.5877	-79.5544	12.1952	6.4272
GLJ	Right	Distal	Low	Small sphere	91.2839	20.646	-19.4668	26.7094	8.18667	13.2056	7.92268	28.6667	43.7383	24.4846	58.3346	34.1367	25.4167	30.8152	14.2896	-54.7136	9.67925	15.2715
GLJ	Right	Middle	Low	Small sphere	41.3912	17.0692	28.9915	37.6827	26.1733	30.4241	39.232	59.7167	58.4579	48.4821	57.9375	32.4101	8.45833	22.663	20.0776	-54.7026	18.161	-2.43904
GLJ	Right	Proximal	Low	Small sphere	39.2981	14.2479	53.4476	38.0754	32.2667	41.8353	59.0464	75.3167	68.1308	56.1688	59.6581	34.2806	9.79167	23.4439	21.941	-56.6582	5.22965	-16.9414
GLJ	Left	Distal	Low	Large cylinder	109.97	8.2765	-70.1476	23.2155	18.0933	27.9007	8.8866	37.4333	33.6449	19.6226	46.0478	36.295	-0.291667	12.5114	7.54658	-83.4327	-1.06571	62.635
GLJ	Left	Middle	Low	Large cylinder	88.3008	-2.51794	-3.70885	30.9669	30.5067	34.1636	16.4227	59.7	54.2523	42.1307	56.1949	41.7626	9.16667	16.7677	8.61801	-89.9039	10.4154	68.4249
GLJ	Left	Proximal	Low	Large cylinder	66.0489	-2.48506	2.22611	39.0725	45	46.4614	38.2423	65.1	47.1028	42.4675	60.375	42.0504	11.7083	16.639	20.229	-100.836	9.31669	72.9075
GLJ	Middle	Proximal	Low	Large cylinder	19.3659	15.4292	18.1596	26.6819	42.08	67.5876	72.4691	51.2833	56.3551	40.28	36.5625	36.4389	15.7917	36.5132	19.6002	-67.59	42.9029	70.7871
GLJ	Middle	Middle	Low	Large cylinder	77.6199	-1.56679	12.4294	29.5001	36.1067	46.3353	39.2371	61.0833	47.5234	32.2971	42.3199	41.9065	11.4583	23.3066	16.6887	-65.7991	18.0181	69.4577
GLJ	Middle	Distal	Low	Large cylinder	93.1989	5.25791	-29.3776	21.1225	17.4667	23.3551	7.42784	47	42.0561	24.168	43.4338	38.3094	6.45833	17.0509	16.3859	-70.5124	-4.02112	70.6662
GLJ	Right	Distal	Low	Large cylinder	87.2758	5.02853	-45.4574	17.5847	10.76	18.6729	9.28351	40.45	43.3178	22.8044	35.6801	35.5755	6.75	18.3553	19.9728	-50.5387	-3.33995	73.6546
GLJ	Right	Middle	Low	Large cylinder	70.7205	-1.17302	-0.404954	23.8583	18.5733	31.2862	28.9485	57.9167	55.0935	39.6875	40.7868	40.4676	12.2917	25.0057	20.3455	-43.3644	13.8981	86.4101
GLJ	Right	Proximal	Low	Large cylinder	42.3891	1.97707	13.9498	27.0582	30.4133	49.5841	39.9072	63.5	56.7757	41.9927	54.1103	43.2015	17.2917	26.8421	11.3432	-29.1806	23.2258	89.1678
GLJ	Left	Distal	Low	Small cylinder	100.276	9.52354	-78.9184	32.0353	35.1067	43.9942	28.9175	35.35	23.1308	15.9537	58.9191	33.8489	2.45833	9.90274	5.14752	-85.4103	4.7792	67.9635
GLJ	Left	Middle	Low	Small cylinder	55.6863	8.70389	14.081	42.8163	38.4933	44.9019	39.701	66.5833	65.1869	56.8791	66.761	38.8849	8.08333	21.3673	15.3144	-86.9704	17.9522	60.8991
GLJ	Left	Proximal	Low	Small cylinder	9.50492	8.57239	5.44224	64.6695	75.6133	68.2465	47.4794	61.0167	62.6636	59.0341	59.7022	25.3597	-1	8.69279	9.68944	-88.6953	28.7411	74.4017
GLJ	Middle	Proximal	Low	Small cylinder	12.7146	16.6434	27.223	29.8215	54.24	73.9626	60.8711	61.05	64.7664	61.7938	60.739	35	18.0417	29.8112	8.38509	-50.253	44.3861	72.8636
GLJ	Middle	Middle	Low	Small cylinder	62.5156	9.78504	0.881322	35.8726	47.16	55.5631	49.3351	62.8667	52.5701	43.2711	52.0699	37.3022	5.20833	16.0812	11.9138	-60.7123	31.1252	66.2496
GLJ	Middle	Distal	Low	Small cylinder	95.6965	12.5092	-63.5841	24.3115	26.7067	29.0607	13.2784	48.9333	40.3738	38.1859	57.8603	32.2662	0.708333	7.67162	6.56832	-65.4036	5.4384	56.7791
GLJ	Right	Distal	Low	Small cylinder	82.9226	12.2799	-71.0979	24.3115	23.24	25.2757	11.4227	46.2333	43.7383	36.3677	62.3162	32.4101	4.04167	10.9325	6.56832	-45.9023	5.30656	64.283
GLJ	Right	Middle	Low	Small cylinder	65.2613	3.71574	36.6223	28.0938	34.2	34.6297	24.6701	78.2333	66.4486	59.7524	68.3382	37.3022	10.0417	15.6436	10.0155	-41.0791	14.2827	74.2589
GLJ	Right	Proximal	Low	Small cylinder	36.0615	3.61711	38.7418	36.15	54.12	74.4182	71.7938	71.55	66.4486	54.4034	59.1397	38.0216	31.4583	30.4205	10.7842	-30.521	41.211	84.85
GLJ	Left	Distal	Low	Large prism	95.2326	5.32366	-0.726745	19.7217	9.32	19.3318	5.31959	18.7167	22.7103	8.72159	40.3125	39.0288	3.16667	12.5114	9.27019	-93.1999	0.571307	73.6985
GLJ	Left	Middle	Low	Large prism	49.4072	1.74769	63.7094	30.434	17.7467	21.6414	14.5361	42.1667	48.785	33.332	48.1434	40.3238	22.5	27.6745	16.3742	-96.7925	18.3807	55.977
GLJ	Left	Proximal	Low	Large prism	18.3301	31.146	52.7313	45.3461	43.7733	35.5269	7.67526	69.95	60.9813	49.72	65.25	32.4101	10.875	16.9479	10.4581	-110.833	1.36235	92.1232
GLJ	Middle	Proximal	Low	Large prism	12.9304	39.0863	53.2135	78.0846	79.8933	73.09	80.933	29.2667	16.4019	2.67451	30.2316	32.1223	2.83333	15.9868	22.302	-91.9803	49.2532	8.86624
GLJ	Middle	Middle	Low	Large prism	62.5264	22.0245	35.6427	60.5164	49.6667	71.4638	85.0361	14.0667	15.5607	14.2817	51.8382	39.7482	11.5833	37.0452	23.1056	-81.3892	40.4529	16.2712
GLJ	Middle	Distal	Low	Large prism	69.21	4.66765	22.6035	47.8704	46.64	71.7126	86.5	17.05	31.1215	22.6542	35.2169	42.0504	25.0833	42.9662	20.9161	-77.0495	35.2452	17.5018
GLJ	Right	Distal	Low	Large prism	88.3008	24.7151	0.165049	44.3325	15.1467	31.0269	46.8763	19.1333	39.1122	25.0244	29.989	41.7626	31.9583	40.3919	28.1832	-56.5703	33.5203	27.4776
GLJ	Right	Middle	Low	Large prism	74.7662	16.2825	11.6254	74.1925	60.9333	55.3248	46.768	14.8333	22.7103	34.3912	65.0404	40.1799	3.29167	19.7025	17.5854	-50.22	45.2101	26.8294
GLJ	Right	Proximal	Low	Large prism	67.4137	11.0986	2.85462	60.2225	42.2	63.9287	62.6856	41.8833	46.6822	35.5844	53.3493	38.8849	23.1667	30.6522	15.6522	-52.758	39.1015	6.69088
GLJ	Left	Distal	Low	Small prism	97.4335	22.6484	-22.6245	27.8273	3.41333	17.9229	15.2835	39.15	34.486	33.5633	60	37.5899	33.875	42.3312	20.1825	-95.4302	22.8303	13.3378
GLJ	Left	Middle	Low	Small prism	70.2673	6.93159	16.8441	33.4472	23.16	46.3563	52.1856	56.2167	64.7664	61.6964	80.3051	32.8417	11.7917	38.3924	18.4123	-95.9355	27.7084	22.9292
GLJ	Left	Proximal	Low	Small prism	43.7539	18.0884	33.9912	67.0784	59.9333	62.2675	52.3969	52.9667	56.3551	47.3823	54.2868	37.7338	2.04167	17.7374	14.1964	-110.669	24.4343	46.5505
GLJ	Middle	Proximal	Low	Small prism	23.7299	34.9193	103.734	79.4635	75.52	74.4533	79.2887	59.3833	62.6636	58.0722	54.3529	33.2734	-1.04167	16.6304	16.8983	-84.7291	42.1119	8.04224
GLJ	Middle	Middle	Low	Small prism	77.1452	11.4266	36.5345	47.0848	29.4533	42.4486	52.8402	63.1167	64.3458	49.4765	54.5515	36.5827	10.375	28.0692	18.4472	-77.8076	23.028	32.4326
GLJ	Middle	Distal	Low	Small prism	86.731	20.6139	-20.2274	31.9914	15.44	18.389	20.2423	24.85	37.4299	22.1063	45.1213	33.4173	24.2917	28.9359	17.5505	-79.3347	17.0733	32.3667
GLJ	Right	Distal	Low	Small prism	88.3817	24.748	-17.6106	41.8138	14.2267	23.4007	22.134	20.5167	35.7477	24.1883	44.0074	38.5971	23.25	28.6613	19.9612	-54.0214	19.7101	37.893
GLJ	Right	Middle	Low	Small prism	81.4607	12.2799	19.7969	59.7803	30.56	34.0619	32.8144	55.05	70.6542	54.6145	72.5184	38.3094	11.7083	24.1476	12.6941	-49.3191	24.709	33.795
GLJ	Right	Proximal	Low	Small prism	70.413	22.4504	32.3397	71.3908	54.44	62.7021	72.1856	59.5333	62.6636	54.3507	63.5404	35.8633	0.583333	17.6173	15.8851	-50.9671	28.5214	-1.43925
GLJ	Left	Distal	Middle	Large sphere	100.217	12.2746	-37.7931	14.8733	-3.05738	5.91964	-0.855246	22.4859	28.3622	5.28237	37.3026	36.8705	32.9545	27.5625	18	-95.0676	3.1312	26.1043
GLJ	Left	Middle	Middle	Large sphere	75.7069	1.79726	3.5552	30.6707	8.33333	13.6875	12.1832	41.9009	50.0189	31.9008	40.9974	39.4604	25	21.9375	23.6	-95.8037	3.54869	37.4425
GLJ	Left	Proximal	Middle	Large sphere	25.8599	28.9868	24.6254	57.0368	54.3443	60.2679	64.6707	40.3514	40.8811	26.3051	25.3184	34.4245	10.4545	20.0625	22.2	-108.592	12.9203	17.0403
GLJ	Middle	Proximal	Middle	Large sphere	27.1726	29.8485	50.9818	61.4275	52.7705	60.0804	67.7851	49.2948	49.4311	29.4456	17.0763	34.1367	10	21.5625	21.85	-70.5124	7.83349	1.82379
GLJ	Middle	Middle	Middle	Large sphere	77.7723	3.02376	12.7943	35.2529	19.1639	22.1518	26.7601	41.25	49.7027	29.3113	33.1105	38.741	21.5909	23.4375	25	-68.5568	1.35136	14.1618
GLJ	Middle	Distal	Middle	Large sphere	112.537	9.62181	-21.4122	20.1631	-2.05738	2.91964	3.64153	22.7123	34.9784	9.26997	34.0816	39.1727	35.4545	27.5625	23.5	-70.6552	0.208747	24.2476
GLJ	Right	Distal	Middle	Large sphere	106.248	15.723	-27.9757	13.938	-13.2213	-2.8125	1.35549	27.4599	41.1486	11.219	31.2632	38.3094	36.8182	32.25	24.55	-54.7905	-1.37333	29.2245
GLJ	Right	Middle	Middle	Large sphere	92.8641	4.28328	8.84135	32.1222	0.729506	7.33929	8.03072	43.4009	55.873	33.8636	36.8526	39.4604	27.9545	27.5625	31.05	-49.1104	-3.27403	24.8628
GLJ	Right	Proximal	Middle	Large sphere	55.869	15.0594	28.5877	50.548	38.1448	48.4821	53.3911	48.8986	52.1351	28.3437	23.0684	36.4389	15.2273	21.9375	23.45	-43.5951	6.11957	0.362559
GLJ	Left	Distal	Middle	Small sphere	96.1506	12.5404	-39.844	22.203	6.51093	20.4107	6.78281	23.2854	37.277	26.8561	42.3	33.8489	27.5	24.1875	11.35	-92.7494	2.57088	21.9843
GLJ	Left	Middle	Middle	Small sphere	103.182	5.08062	-8.07129	40.9646	22.9098	30.375	24.9044	24.8137	39.1297	24.7865	44.3842	37.1583	15.6818	16.6875	14.8	-96.1003	4.62539	19.2376
GLJ	Left	Proximal	Middle	Small sphere	43.5129	14.7589	22.7419	41.4697	35.153	49.2054	63.8531	56.6675	62.5338	63.0716	60.5842	33.705	15	27.9375	21	-104.626	3.49376	12.338
GLJ	Middle	Proximal	Middle	Small sphere	40.4009	20.1982	25.2688	41.8277	34.4071	43.5804	55.7094	63.7642	66.1824	52.3726	48.3868	33.2734	13.1818	21.5625	20.5	-77.3461	2.27424	0.340587
GLJ	Middle	Middle	Middle	Small sphere	85.1255	5.21267	-4.26709	32.3276	15.4836	26.0357	33.6828	35.9575	53.5338	39.6212	53.4553	36.4389	14.3182	22.5	17.7	-70.3806	-0.538346	11.1185
GLJ	Middle	Distal	Middle	Small sphere	102.98	17.7468	-37.8582	20.8598	2.66667	12.75	6.91729	25.5354	41.1041	30.0551	50.7316	35	34.5455	29.625	16.3	-74.3468	2.26325	10.4373
GLJ	Right	Distal	Middle	Small sphere	110.177	26.6989	-33.2154	27.5651	4.95082	12.8571	16.282	28.8821	35.7892	6.8595	28.3974	38.5971	32.7273	30.5625	19.45	-57.4053	4.58144	10.9867
GLJ	Right	Middle	Middle	Small sphere	66.3525	10.0196	-0.369898	22.9108	5.02186	22.6607	35.6783	56.9929	63.7054	46.9421	55.2316	27.3741	18.1818	25.125	25.15	-49.7037	-1.53813	3.75744
GLJ	Right	Proximal	Middle	Small sphere	32.7173	19.0394	16.0017	35.4444	33.3634	60	80.7375	63.566	61.4554	40.4993	37.3263	26.5108	14.0909	30.5625	26.5	-47.8359	-2.45003	-20.4022
GLJ	Left	Distal	Middle	Large cylinder	112.151	4.9799	-43.7877	11.7426	10.4399	22.6339	9.17643	35.3278	33.2716	10.5337	16.9105	38.0216	22.5	26.625	26.35	-85.9157	-6.91061	74.3468
GLJ	Left	Middle	Middle	Large cylinder	91.3036	-1.15429	8.14222	26.6769	20.6257	26.3304	6.30409	53.1439	51.3689	31.5427	29.0368	43.6331	21.3636	23.25	16.75	-96.8804	-3.99915	90.5081
GLJ	Left	Proximal	Middle	Large cylinder	58.981	4.87918	14.0903	36.2492	53.6721	61.0179	42.1976	64.9882	47.2257	32.5103	33.9632	40.8993	19.0909	18.9375	13.5	-90.1346	22.7424	75.0279
GLJ	Middle	Proximal	Middle	Large cylinder	16.0557	14.6632	27.3289	25.7416	39.7404	72.7768	77.5747	54.9693	58.123	33.4917	31.2868	39.1727	25.4545	42.1875	18.3	-53.0766	38.1896	86.8825
GLJ	Middle	Middle	Middle	Large cylinder	76.634	-0.8555	3.5552	23.2105	15.9016	23.5446	4.28162	57.6651	53.4405	37.896	39.1263	42.6259	17.9545	23.4375	17.15	-75.6761	1.66997	92.3649
GLJ	Middle	Distal	Middle	Large cylinder	93.0018	9.55578	-55.5723	8.64808	5.03552	15.6696	6.19651	37.9033	36.827	12.6618	17.9289	36.8705	17.0455	23.4375	22.5	-71.6221	-9.71221	76.5661
GLJ	Right	Distal	Middle	Large cylinder	83.7026	10.2854	-60.1314	8.64808	-0.773226	15.4286	8.24588	35.3561	37.5486	9.32851	10.1842	36.1511	15.6818	20.0625	20.75	-53.6039	-11.4481	80.4114
GLJ	Right	Middle	Middle	Large cylinder	68.62	-7.28849	20.0477	23.8461	21.1858	32.8393	15.5881	57.092	54.7013	35.0241	36.45	44.3525	20.6818	23.625	19.3	-45.3529	6.98752	89.9918
GLJ	Right	Proximal	Middle	Large cylinder	38.4455	-1.51911	9.47538	26.713	30.8251	42.9107	33.1503	63.1132	57.0405	41.3636	46.35	41.7626	19.7727	23.625	13.2	-32.2019	14.799	91.7167
GLJ	Left	Distal	Middle	Small cylinder	101.934	11.4459	-63.4411	24.662	25.7678	35.8393	20.0042	35.6533	33.4054	20.4132	35.0763	34.7122	8.86364	12	8	-78.5107	0.637226	64.6236
GLJ	Left	Middle	Middle	Small cylinder	84.0881	3.09147	13.447	41.0118	35.3224	38.9464	42.0147	49.3231	46.3257	28.5227	36.3789	40.3238	15.9091	16.6875	20.45	-87.0473	-5.09781	66.1177
GLJ	Left	Proximal	Middle	Small cylinder	29.2748	8.42832	19.5253	55.849	57.6776	54.1607	31.0202	64.3656	60.2838	52.834	51.2053	31.5468	12.5	11.4375	12.8	-101.418	-5.15275	89.3765
GLJ	Middle	Proximal	Middle	Small cylinder	33.8739	14.6632	22.6117	27.9342	44.1366	72.1607	71.3459	64.4859	63.977	54.1873	49.0737	38.3094	21.1364	29.0625	15.65	-59.7455	34.3773	82.5318
GLJ	Middle	Middle	Middle	Small cylinder	73.9994	6.73796	15.3677	36.6211	29.7541	36.3482	21.6555	61.2382	61.6338	48.6536	43.2947	38.741	11.3636	16.875	12.3	-71.1386	2.53792	85.6081
GLJ	Middle	Distal	Middle	Small cylinder	81.4719	15.2261	-60.1221	15.9529	5.07104	18.4821	14.0981	40.9033	46.7757	26.3946	33.75	31.9784	11.1364	20.25	12.35	-65.6673	-5.77898	65.3816
GLJ	Right	Distal	Middle	Small cylinder	80.306	15.9558	-63.3946	13.1109	6.75956	23.7589	13.8346	39.6014	40.6986	18.688	33.6553	31.8345	10.2273	15.75	8.9	-48.8247	-10.5142	73.8084
GLJ	Right	Middle	Middle	Small cylinder	65.4712	12.4743	31.823	24.1819	14.7459	23.25	6.35788	69.559	65.9554	52.0317	43.65	39.1727	13.4091	21.9375	13.2	-47.0229	-0.813013	90.9586
GLJ	Right	Proximal	Middle	Small cylinder	41.1169	5.57749	23.3295	39.0191	49.2158	66.2411	60.6849	68.3349	65.327	52.9683	48.7184	41.4748	22.2727	22.6875	11.5	-29.8178	23.3906	92.3759
GLJ	Left	Distal	Middle	Large prism	97.4816	9.55578	-4.36009	3.76619	-4.42623	6.80357	-0.693878	19.2877	17.8297	7.93044	24.4658	37.8777	14.0909	17.0625	16.45	-91.9034	-10.6681	78.291
GLJ	Left	Middle	Middle	Large prism	55.6304	11.71	52.2778	30.8178	14.9454	14.9464	18.681	45.9198	47.5378	24.3423	25.9816	41.6187	22.5	24.75	28.5	-97.3528	9.51445	51.7692
GLJ	Left	Proximal	Middle	Large prism	41.0251	18.9733	47.514	42.5937	31.7459	30.4554	10.1016	47.158	53.1324	39.9174	47.4868	39.1727	17.2727	21.75	17.25	-110.185	10.8548	55.0761
GLJ	Middle	Proximal	Middle	Large prism	36.6095	32.602	31.73	48.1861	35.9399	49.9018	62.858	45.5943	47.8541	25.6371	37.7526	34.1367	20.2273	34.125	20.55	-81.6639	19.1278	2.3072
GLJ	Middle	Middle	Middle	Large prism	75.1744	14.0656	36.4286	43.2793	26.1585	49.2321	70.3186	19.9387	22.9581	19.0151	44.029	38.741	23.8636	33.75	23.2	-76.7748	23.8191	12.2831
GLJ	Middle	Distal	Middle	Large prism	95.3519	4.84785	28.5226	41.12	29.0246	58.4732	78.6935	12.5165	26.5622	5.19284	1.75263	42.0504	40.2273	42.9375	23.3	-70.875	20.4022	32.5755
GLJ	Right	Distal	Middle	Large prism	92.4694	17.7121	-2.97113	40.0404	13.9727	27.75	26.9753	14.2146	32.1851	29.9793	30.4816	40.6115	30.2273	33	20.65	-53.5051	14.4255	41.6504
GLJ	Right	Middle	Middle	Large prism	89.3207	9.75554	12.1231	41.0118	27.3852	46.7143	54.6982	26.7877	31.3338	43.4745	47.9132	39.1727	30.9091	29.625	21.95	-54.9223	22.6435	10.0858
GLJ	Right	Proximal	Middle	Large prism	84.6756	3.32255	-2.97113	54.8054	39.8333	63.1607	68.479	46.0259	56.55	47.135	46.5868	37.8777	28.1818	27	15.25	-50.1981	21.1933	-6.16352
GLJ	Left	Distal	Middle	Small prism	102.062	17.2153	-45.7642	32.1111	19.8033	30.2411	17.6375	14.441	24.8514	20.7851	32.8026	32.6978	27.5	22.5	11.8	-85.3774	8.44874	38.5852
GLJ	Left	Middle	Middle	Small prism	80.9119	6.837	14.081	33.0825	22.6612	32.5982	33.7043	51.8703	61.05	48.9359	53.9053	33.5611	19.3182	25.3125	17.2	-95.6609	12.9643	26.39
GLJ	Left	Proximal	Middle	Small prism	59.5043	16.4873	41.6776	60.3589	52.5492	54.7232	52.4498	52.5	52.6784	31.5117	36.7816	41.331	11.8182	21.75	17.8	-104.538	-1.42827	46.155
GLJ	Middle	Proximal	Middle	Small prism	45.9088	33.5297	48.3434	64.4027	61.3525	62.7589	77.1229	51.8703	49.2527	40.2755	48.5763	35.8633	11.8182	19.3125	20.25	-85.4653	6.18549	-1.28544
GLJ	Middle	Middle	Middle	Small prism	78.4517	17.316	16.1133	31.4145	20.6393	33.4286	52.7026	52.875	54.7054	33.0165	42.6789	35.5755	16.3636	30.375	20.5	-78.5327	8.62453	12.0414
GLJ	Middle	Distal	Middle	Small prism	92.3409	16.0878	-14.7743	25.8971	6.52459	24.0536	29.1268	19.5637	30.2514	18.4952	37.1842	33.5611	24.0909	29.4375	17.5	-73.8633	9.20682	23.0061
GLJ	Right	Distal	Middle	Small prism	95.2234	23.0177	-14.8115	28.8723	5.03552	22.3125	20.8809	17.441	37.723	25.1756	38.9132	34.4245	26.8182	27.375	16.3	-51.1539	5.80096	34.3663
GLJ	Right	Middle	Middle	Small prism	91.6891	8.09651	-1.02253	44.753	23.0437	35.5179	36.7649	57.5448	55.3338	40.1274	52.9816	37.3022	19.5455	20.625	13.25	-47.1438	7.64672	23.5444
GLJ	Right	Proximal	Middle	Small prism	66.3158	17.6791	27.3568	73.0868	60.459	73.125	72.4432	52.0684	50.6027	38.447	43.2	35.4317	4.31818	15.75	11.75	-48.6709	11.6788	-0.966827
GLJ	Left	Distal	High	Large sphere	96.6553	21.1773	-32.4799	13.3553	4.97311	8.51139	2.26837	24.0981	24.0681	10.7851	37.0411	37.5899	36.8378	32.0556	17.1265	-93.947	-2.95541	15.0078
GLJ	Left	Middle	High	Large sphere	90.1301	-0.112887	12.9205	23.519	8.99803	8.49929	16.7878	41.8523	49.3332	25.6612	45.169	41.7626	38.6149	28.2	26.4601	-96.9573	-4.62538	13.5905
GLJ	Left	Proximal	High	Large sphere	29.1141	12.959	24.0874	45.6048	44.5753	53.3935	78.2357	44.1931	47.4592	29.7521	40.0252	37.4461	21.7297	26.4889	26.2245	-107.614	-0.26368	7.56981
GLJ	Middle	Proximal	High	Large sphere	33.4064	14.8707	18.6585	41.4807	40.98	55.3437	79.099	48.5391	51.127	27.1488	31.3244	36.5827	17.2162	25.1222	25.2568	-75.5773	-10.5362	-6.36128
GLJ	Middle	Middle	High	Large sphere	73.9753	2.86562	12.2635	24.3582	13.2452	21.6821	35.0908	41.8384	50.626	26.405	37.816	38.0216	34.9392	26.7333	26.2245	-74.4127	-9.74517	9.92096
GLJ	Middle	Distal	High	Large sphere	94.4788	11.5608	-26.6511	19.7013	0.666705	4.04253	13.1786	22.8896	35.2244	7.80992	33.1709	38.0216	35.5405	29.6556	23.9834	-77.8954	-7.22922	22.9072
GLJ	Right	Distal	High	Large sphere	92.9266	17.1865	-27.7836	18.4918	-1.95566	4.82261	13.1786	22.1	36.4215	11.157	31.0112	38.741	34.8243	26.2333	23.9643	-57.7129	-7.416	19.3805
GLJ	Right	Middle	High	Large sphere	73.0041	4.00532	11.6065	25.3386	12.6871	26.925	34.099	45.7861	53.1349	25.6612	31.3862	37.3022	31.7162	25.6333	27.7589	-51.088	-9.74517	10.3275
GLJ	Right	Proximal	High	Large sphere	21.5873	13.731	33.2229	46.007	50.2793	72.9893	78.6857	50.4956	47.8264	22.686	28.4145	34.1367	18.4662	26.8333	21.3031	-50.5167	-8.18506	-18.084
GLJ	Left	Distal	High	Small sphere	103.67	16.4509	-35.3867	20.9242	16.0453	28.7664	19.552	21.3313	27.9883	18.9669	40.0994	34.7122	27.4257	22.2333	13.7712	-95.2873	0.406506	8.8113
GLJ	Left	Middle	High	Small sphere	76.6158	8.87725	8.11829	42.4611	33.0635	41.3868	40.8031	25.7049	43.8717	37.1901	43.5698	38.0216	16.777	19.5333	16.8018	-97.2979	-2.472	13.7992
GLJ	Left	Proximal	High	Small sphere	26.4173	8.06891	16.3179	50.291	62.7146	79.3116	85.9224	56.8465	59.7743	57.2727	57.74	36.7266	14.2162	28.3222	17.2156	-102.824	-8.00928	7.69066
GLJ	Middle	Proximal	High	Small sphere	20.5728	13.2176	23.9815	37.599	59.307	69.9899	74.6908	61.5629	59.0592	56.157	51.2731	30.3957	14.5608	23.4667	14.5798	-77.1044	-17.6775	-17.7105
GLJ	Middle	Middle	High	Small sphere	53.8491	6.2301	12.7843	5.18708	9.66473	23.2302	26.3204	54.0519	61.4151	57.6446	58.7003	31.259	20.4932	28.1778	17.1074	-80.3894	-14.03	1.10965
GLJ	Middle	Distal	High	Small sphere	94.2316	16.1196	-32.0044	24.7099	15.023	28.7543	24.0796	18.1454	30.283	17.1074	37.9149	35.4317	31.7162	24.1556	14.8026	-81.521	-4.02112	9.07498
GLJ	Right	Distal	High	Small sphere	92.376	21.119	-18.4061	26.1432	11.3636	22.8704	22.1878	21.7087	30.9408	12.2727	32.4826	34.7122	27.9527	23.5556	17.6613	-60.7233	-4.47157	8.58058
GLJ	Right	Middle	High	Small sphere	61.0984	6.68888	16.3028	30.944	26.9398	50.8023	62.7704	48.2101	56.7453	39.7934	47.5266	36.0072	18.2635	32.1333	21.857	-54.1752	-6.96554	-1.45024
GLJ	Right	Proximal	High	Small sphere	42.598	8.45488	26.2011	30.3819	39.2812	61.5571	76.7847	62.7437	59.3689	41.6529	42.7207	29.1007	12.3311	25.7444	20.8892	-46.155	-11.7008	-23.9399
GLJ	Left	Distal	High	Large cylinder	102.309	8.96827	-42.6202	11.6956	13.6254	24.3217	17.2929	31.5745	26.577	11.5289	16.7792	37.3022	11.7365	15.9444	19.0811	-87.322	-7.5808	68.359
GLJ	Left	Middle	High	Large cylinder	75.3671	0.990401	21.7771	27.7071	31.3202	33.9065	22.3163	51.7318	42.3075	20.4545	20.6494	43.3454	16.6689	16.3889	20.6409	-95.9905	-7.9873	81.3013
GLJ	Left	Proximal	High	Large cylinder	44.909	4.11454	15.7668	43.3962	55.124	60.257	41.6204	56.8465	47.2489	30.4959	31.9221	41.4748	15	14.1	14.8026	-92.0573	27.8732	79.9609
GLJ	Middle	Proximal	High	Large cylinder	23.8072	11.4516	17.4504	40.5456	59.6872	72.6356	66.9031	60.3959	45.1645	29.7521	29.6881	40.4676	14.7973	23.5333	19.062	-70.8969	30.7187	80.0488
GLJ	Middle	Middle	High	Large cylinder	81.2549	1.98446	12.2483	31.2504	30.0263	32.1135	15.8602	54.883	48.5416	28.6364	24.9441	44.9281	18.1554	18.4444	21.0166	-74.962	7.62474	83.8502
GLJ	Middle	Distal	High	Large cylinder	89.8092	13.8402	-39.6378	13.8855	11.3438	21.407	15.8969	36.3255	33.1782	10.7851	16.7544	38.1655	13.3581	18.6556	21.1694	-73.4678	-6.06464	71.2815
GLJ	Right	Distal	High	Large cylinder	75.0636	12.2963	-39.011	11.4531	5.67439	23.2362	15.9337	37.8838	36.9225	9.66942	13.3459	37.0144	14.5338	19.9444	21.7869	-54.7026	-9.02005	72.8855
GLJ	Right	Middle	High	Large cylinder	53.3722	2.71999	33.359	21.1986	20.6974	28.083	15.8786	59.2289	53.9074	34.9587	32.2353	43.777	17.4527	20.2222	21.0166	-52.2636	6.30635	90.4202
GLJ	Right	Proximal	High	Large cylinder	24.3448	12.6823	19.3306	35.2466	38.6885	57.9893	65.3694	48.546	54.7374	36.0744	31.5099	41.6187	20.0135	31.6111	18.9983	-35.3331	33.5643	80.5652
GLJ	Left	Distal	High	Small cylinder	99.5688	15.6426	-63.1495	21.8273	29.33	37.2657	25.9071	36.3324	25.399	9.29752	21.3624	35.1439	12.6689	9.73333	13.5229	-83.2459	-2.21931	61.756
GLJ	Left	Middle	High	Small cylinder	91.8253	6.28471	14.1739	37.1141	36.0415	40.2711	30.8571	52.5214	45.1262	25.2893	26.0941	41.0432	15.3378	13.0667	16.2861	-91.1234	-5.00992	72.8086
GLJ	Left	Proximal	High	Small cylinder	49.2229	9.75841	26.2616	43.2177	57.2328	62.1921	53.5133	65.9573	53.6933	42.7686	42.6095	39.0288	14.8851	9.75555	15.5221	-99.7699	14.1838	78.9941
GLJ	Middle	Proximal	High	Small cylinder	32.4959	19.8882	38.7576	48.3115	55.9191	69.6785	70.4388	67.9207	61.4725	49.4628	46.4673	40.1799	19.4459	19.7778	16.9546	-65.107	31.2461	77.8295
GLJ	Middle	Middle	High	Small cylinder	74.4999	11.8922	22.7885	33.5229	31.0091	35.0645	23.1061	61.5975	58.0571	43.1405	29.7252	40.036	14.1419	15.9667	19.1766	-77.2033	0.472427	88.7393
GLJ	Middle	Distal	High	Small cylinder	75.224	14.9799	-49.6722	18.7183	19.3295	26.919	26.3388	37.9046	39.026	17.4793	18.9142	32.9856	12.3581	16.4333	20.7746	-71.4682	-7.8225	70.7981
GLJ	Right	Distal	High	Small cylinder	71.2222	16.4509	-43.1562	17.3649	15.3342	30.9736	28.1755	37.0873	38.6015	14.1322	15.4685	33.1295	12.3446	16.4333	17.986	-52.4284	-1.82379	72.8636
GLJ	Right	Middle	High	Small cylinder	57.9116	14.1534	37.5193	25.8049	25.3742	32.5035	21.7929	67.8861	61.396	46.1157	40.5239	41.0432	12.75	16.3444	15.0191	-51.7911	4.46059	91.5738
GLJ	Right	Proximal	High	Small cylinder	28.6805	10.8253	25.114	43.2523	56.9908	68.6112	58.2245	69.0877	60.1989	49.0909	43.5327	41.331	19.9324	14.9556	12.6252	-35.3221	20.4352	91.3211
GLJ	Left	Distal	High	Large prism	82.9675	14.4847	-21.3735	6.68433	1.69886	11.8222	5.41837	14.1978	10.422	7.43802	29.7129	34.8561	11.4595	9.58889	14.0323	-92.277	-14.9528	64.5027
GLJ	Left	Middle	High	Large prism	67.8143	1.72593	35.2997	15.6092	-1.36304	12.5237	18.5694	40.713	53.5977	21.5702	27.0544	42.7698	24.2905	21.9778	24.8812	-98.0889	-9.21781	60.0641
GLJ	Left	Proximal	High	Large prism	22.3981	21.159	43.9748	55.526	48.0323	48.7644	59.7582	35.5013	40.552	26.0331	53.3092	36.1511	16.777	16.7111	20.7555	-108.032	1.66997	32.4656
GLJ	Middle	Proximal	High	Large prism	65.5251	28.2521	41.0982	50.1924	38.4762	38.8379	40.2337	47.05	45.9179	21.5702	41.7892	39.1727	18.9527	15.3333	22.57	-81.8397	-12.371	41.1451
GLJ	Middle	Middle	High	Large prism	42.9796	25.2372	30.4219	26.1619	17.2553	50.0403	77.7673	35.4529	47.7499	34.2149	40.9237	39.0288	35.1486	37.9333	23.8115	-75.4454	2.49397	15.2824
GLJ	Middle	Distal	High	Large prism	75.0809	11.397	23.5817	21.3744	27.1324	38.5749	37.7908	15.8738	28.0418	19.7107	32.2971	36.5827	14.4595	14.7556	17.4385	-78.258	-3.60363	47.5723
GLJ	Right	Distal	High	Large prism	84.4026	21.3411	-0.0510705	27.2568	12.6772	38.3269	42.2908	13.3944	46.0518	25.2893	24.9812	38.1655	27.9595	33.8222	19.4312	-55.5596	5.78997	24.8408
GLJ	Right	Middle	High	Large prism	80.7477	13.0501	11.1612	34.6338	23.3346	52.7222	72.3306	35.0893	49.7578	32.3554	26.7041	39.4604	38.9257	35.6889	21.8506	-53.9885	10.5802	9.42656
GLJ	Right	Proximal	High	Large prism	79.8328	13.3268	16.4843	47.3098	33.4043	60.0695	74.1673	52.5214	52.5	33.0992	19.7385	41.9065	23.6014	32.9444	21.0802	-51.8351	-0.56032	-0.186773
GLJ	Left	Distal	High	Small prism	100.917	24.3378	-42.6807	30.2513	28.3472	33.5769	24.052	15.0289	19.861	18.595	31.0112	32.5539	24.9122	15.6889	13.7903	-88.3767	3.9552	25.2474
GLJ	Left	Middle	High	Small prism	81.4154	9.26322	19.9422	37.0502	28.3719	38.4056	41.3541	42.2436	52.2667	44.2562	45.9686	38.4532	21.9459	25.4889	17.4576	-96.6607	-0.6592	26.8075
GLJ	Left	Proximal	High	Small prism	44.8916	20.6784	38.6064	63.8062	57.0303	64.1846	88.1724	33.9777	38.9304	12.6446	43.9078	40.8993	13.0135	18.9778	21.8315	-102.681	-10.5911	35.2892
GLJ	Middle	Proximal	High	Small prism	55.8956	32.0389	27.5756	61.0674	56.0376	64.9043	80.1	36.7307	41.1295	17.8512	42.1478	38.1655	11.4662	21.2778	20.5773	-81.576	-15.623	7.07541
GLJ	Middle	Middle	High	Small prism	65.2476	14.5757	15.7063	46.1349	33.024	52.3866	76.3071	45.7999	51.8422	26.7769	39.6501	39.0288	23.4122	29.9778	22.2071	-72.0396	-0.92288	14.5573
GLJ	Middle	Distal	High	Small prism	79.6161	12.6095	-19.4327	32.5238	28.046	49.106	59.501	15.7561	34.0273	13.7603	19.8003	36.8705	28.8446	27.9667	16.8209	-68.7875	0.933867	25.3462
GLJ	Right	Distal	High	Small prism	82.7204	21.3411	-16.0202	23.7295	12.9637	40.5523	44.1275	16.5664	42.3457	17.1074	19.0131	34.1367	31.5473	32.1	15.5475	-50.2091	-0.845973	16.9744
GLJ	Right	Middle	High	Small prism	74.049	16.065	6.37419	40.1912	22.9939	48.6616	68.6112	52.0885	53.5594	29.0083	30.5866	37.7338	22.9122	26.5778	23.2385	-49.9344	-3.07627	7.52586
GLJ	Right	Proximal	High	Small prism	84.1122	7.73756	11.0856	62.8071	50.0176	64.5747	80.8806	38.3582	48.0405	35.7025	22.4464	41.331	11.0338	24.4778	21.4813	-51.2088	-9.93194	-17.9522
HQ	Left	Distal	Low	Large sphere	67.371	-10.9267	12.3391	16.5478	20.2404	22.6907	11.5682	24.3492	37.0981	26.1983	49.1814	36.5827	13.7	21.5357	10.2029	-78.0602	14.3486	21.7536
HQ	Left	Middle	Low	Large sphere	51.9981	-3.93828	29.2547	30.4267	30.248	29.6471	35.8068	43.0932	50.4094	35.0362	54.6686	39.0288	17.6	19.3393	15.0487	-82.2791	14.821	17.7984
HQ	Left	Proximal	Low	Large sphere	24.4346	35.2096	46.2781	51.6237	50.4792	44.2373	52.5568	47.504	54.1559	45.3419	52.8497	37.8777	11.7	18.6429	18.5795	-95.3533	11.1075	17.7764
HQ	Middle	Proximal	Low	Large sphere	24.6701	24.8603	71.3084	57.473	57.0606	49.8853	64.3864	48.3459	53.2685	39.5657	43.3803	36.8705	10.8	16.0714	20.3084	-67.7987	6.67989	5.07584
HQ	Middle	Middle	Low	Large sphere	51.272	-1.83546	29.3489	19.6939	24.1534	24.992	42.4773	43.3451	49.1554	31.6378	42.2392	38.8849	20.25	23.8929	19.8458	-63.2063	5.15275	12.5797
HQ	Middle	Distal	Low	Large sphere	67.3682	-10.2198	22.6473	15.442	15.7394	19.1335	17.25	31.7677	41.6548	28.6866	50.5484	37.4461	21	27.6964	14.2208	-63.9204	6.11957	25.0716
HQ	Right	Distal	Low	Large sphere	80.2766	-1.83546	13.9269	8.47822	6.92131	4.596	4.97727	28.1196	40.4086	24.8252	49.8553	36.7266	28	23.0357	13.8799	-45.9572	0.999786	31.8503
HQ	Right	Middle	Low	Large sphere	65.2009	-1.82649	28.555	20.9998	13.0159	8.92241	17.6364	42.8774	52.8865	30.7119	42.8097	40.3238	23.55	26.625	28.4659	-44.0345	4.68032	19.3805
HQ	Right	Proximal	Low	Large sphere	49.6065	14.4929	69.0878	45.8515	43.1262	38.8457	43.4205	54.8433	56.6715	37.4614	48.316	40.1799	14.25	23.5179	20.2597	-40.8484	11.8656	-5.8449
HQ	Left	Distal	Low	Small sphere	72.6589	5.42858	2.62301	11.4415	13.2042	15.7802	8.03409	26.846	39.9571	32.7058	51.276	34.2806	21.9	18.75	10.1786	-88.8162	5.36149	13.0082
HQ	Left	Middle	Low	Small sphere	50.0159	0.95633	35.9427	26.2433	29.1503	27.2604	22.25	39.7761	54.507	73.1658	81.8631	34.8561	17	17.625	9.10714	-91.5299	7.59178	10.9427
HQ	Left	Proximal	Low	Small sphere	36.2607	17.734	37.2617	44.4256	41.4957	49.7078	55.4659	57.1314	69.1572	75.8961	88.7708	36.7266	12.9	28.5	14.2451	-98.1109	6.16352	1.66997
HQ	Middle	Proximal	Low	Small sphere	16.1495	21.068	70.3931	38.7306	44.6555	50.3324	54.6818	68.198	72.8728	73.0711	86.0177	33.9928	13.65	25.1786	9.03409	-65.5464	-3.94421	-12.0084
HQ	Middle	Middle	Low	Small sphere	47.3131	5.98874	36.1446	21.5084	22.1509	25.4062	23.2045	44.6978	60.364	70.6301	80.2357	37.0144	14.45	20.1964	9.03409	-66.8758	-1.39531	7.2512
HQ	Middle	Distal	Low	Small sphere	69.1093	3.18797	16.43	16.4621	19.9326	16.5167	8.06818	35.2862	49.1477	51.1498	65.6084	35	12.6	14.9464	6.98863	-65.2828	3.82336	14.6562
HQ	Right	Distal	Low	Small sphere	77.7	2.63679	8.12696	8.19247	11.2844	15.7737	10.5682	34.6962	44.9807	44.7843	66.3704	35	17.6	16.1786	6.98863	-50.3958	2.27424	11.7557
HQ	Right	Middle	Low	Small sphere	52.5393	-0.430597	26.2402	11.3557	17.4801	19.7122	19.5682	49.1949	58.7049	62.9863	79.7494	33.1295	19.4	20.7857	6.98863	-48.2864	-0.999787	-0.878933
HQ	Right	Proximal	Low	Small sphere	30.9841	15.0531	83.5003	31.1182	34.8132	33.9341	43.2273	69.342	67.4672	58.378	66.9601	33.8489	15.85	20.4107	13.8555	-40.6726	2.42805	-16.7437
HQ	Left	Distal	Low	Large cylinder	76.9206	-7.99715	12.245	22.5714	26.978	29.2	27.7614	38.2147	43.7267	26.3245	45.651	36.4389	7.4	10.9821	6.89123	-75.2586	2.32917	46.4516
HQ	Left	Middle	Low	Large cylinder	68.9916	-7.85038	15.5419	34.3758	41.4957	51.963	63.5909	49.5835	49.576	21.874	30.2617	40.8993	7.85	15.1607	13.0519	-75.0719	15.0298	53.2743
HQ	Left	Proximal	Low	Large cylinder	43.4748	3.33474	9.3518	42.9483	55.2786	64.9489	69.3409	52.9365	53.2916	38.5451	46.2368	38.3094	9.4	18.6429	10.4464	-85.7729	23.907	73.5557
HQ	Middle	Proximal	Low	Large cylinder	44.6187	11.5723	44.6495	36.1217	46.0242	66.2179	65.125	56.4479	60.3485	50.2081	55.1702	40.4676	9.4	23.7857	11.5422	-39.1675	36.5856	81.7957
HQ	Middle	Middle	Low	Large cylinder	50.0187	8.78053	24.2487	27.2463	36.0165	50.0234	48.4432	43.2155	50.3708	33.2003	43.9355	38.3094	8.15	17.7857	11.5422	-54.2082	25.7088	66.5242
HQ	Middle	Distal	Low	Large cylinder	93.1907	-1.28428	8.03282	27.5492	32.8291	38.1224	37.75	32.8686	39.1314	17.9337	35.1438	37.7338	7.45	12.8036	10.2029	-55.6365	5.9328	57.9217
HQ	Right	Distal	Low	Large cylinder	93.8467	-3.51592	-4.07859	14.9933	16.7269	18.075	19.1023	33.7608	44.5293	26.3403	42.7944	37.1583	12.05	14.1429	12.5893	-41.0791	0.681173	62.4921
HQ	Right	Middle	Low	Large cylinder	74.6972	-0.724128	3.91479	17.9394	17.0622	18.0947	9.60227	45.4173	54.9198	40.5547	56.2079	38.4532	13.05	12.8036	8.83928	-35.6297	11.9974	74.984
HQ	Right	Proximal	Low	Large cylinder	61.3626	6.26433	30.0486	27.9978	30.1378	39.2336	29.3068	50.4253	61.1897	49.7294	64.0155	44.2087	18	16.7143	9.18019	-20.2704	26.7965	85.3774
HQ	Left	Distal	Low	Small cylinder	85.3262	0.95633	14.452	27.212	39.5943	47.3144	40.3636	43.1364	41.6548	30.1228	50.445	37.1583	9.35	8.625	6.40422	-74.138	14.1288	47.6162
HQ	Left	Middle	Low	Small cylinder	60.8271	10.7366	22.6473	33.6757	43.6773	48.0903	42.9432	51.2312	57.8483	46.8412	61.002	37.1583	8.6	16.0714	6.67208	-73.4678	25.8956	48.0227
HQ	Left	Proximal	Low	Small cylinder	52.7271	-1.15546	22.5395	37.9705	56.9458	59.6033	54.5795	67.6511	68.2929	64.7592	72.3592	34.5683	4	13.3929	7.01298	-68.9962	40.2112	62.602
HQ	Middle	Proximal	Low	Small cylinder	54.2299	3.33474	32.3634	26.9263	41.1237	46.9134	40.4205	68.5865	76.245	77.4585	82.7285	36.7266	10.2	17.6786	8.42532	-43.1336	39.4861	77.2692
HQ	Middle	Middle	Low	Small cylinder	58.9121	14.9243	16.2417	25.4747	31.7958	33.8289	27.7614	49.749	62.8565	59.5248	72.0988	36.1511	10.2	14.3036	8.42532	-48.3303	29.5871	66.0628
HQ	Middle	Distal	Low	Small cylinder	91.6374	2.63679	5.62393	23.3058	27.6393	31.166	23.2159	39.992	50.7451	41.0177	62.0588	34.8561	8.95	9.85714	5.99026	-55.4717	11.1954	56.5154
HQ	Right	Distal	Low	Small cylinder	83.885	3.74812	-11.8837	18.6395	19.6341	20.7773	14.6136	43.8559	55.379	38.9607	62.3192	35.5755	12.15	11.3571	5.99026	-40.1563	-1.36235	60.0531
HQ	Right	Middle	Low	Small cylinder	60.5299	7.52243	-7.57739	21.1455	19.3264	21.5926	14.6136	52.1306	67.5135	57.8834	70.0234	38.1655	14.15	12.8571	5.99026	-29.1916	25.1814	73.9842
HQ	Right	Proximal	Low	Small cylinder	49.5393	1.09413	12.8506	20.8169	23.7722	30.0153	28.7386	61.5062	71.26	71.0299	77.6396	38.0216	15.35	15.2679	7.35389	-22.6875	36.4428	78.7634
HQ	Left	Distal	Low	Large prism	43.8925	-17.6396	54.2714	56.6786	76.1895	82.2348	78.9432	55.3973	56.2047	42.5012	68.1356	36.0072	-3.1	5.94643	7.32954	-64.6565	32.0481	23.6433
HQ	Left	Middle	Low	Large prism	39.0224	-0.742069	62.588	36.4132	37.8674	39.0627	39.1477	57.7934	67.2164	48.793	61.7525	37.1583	10.4	14.5714	8.13311	-77.2802	18.4027	38.6071
HQ	Left	Proximal	Low	Large prism	27.7991	37.8547	46.5605	37.0361	36.6136	33.0136	27.5909	54.1957	65.785	55.6319	55.8939	27.3741	10.6	14.8929	16.6315	-93.123	16.1834	76.3903
HQ	Middle	Proximal	Low	Large prism	24.4991	49.1776	86.4071	51.9095	53.0879	54.6786	46.9659	35.2934	45.4013	80.9358	94.3078	31.8345	8.9	14.8929	11.8101	-71.4792	39.9036	15.4253
HQ	Middle	Middle	Low	Large prism	42.0336	17.4494	41.4739	30.8068	46.6947	48.156	44.8636	48.3027	58.2303	83.2663	94.7596	35.4317	5.35	17.0357	10.3977	-59.9542	24.6101	19.787
HQ	Middle	Distal	Low	Large prism	60.1037	-5.89433	37.2617	41.1852	48.6329	62.3385	68.6136	53.8216	62.0694	45.726	54.9634	36.7266	9.35	28.6071	14.1477	-48.605	15.0737	35.9264
HQ	Right	Distal	Low	Large prism	77.5206	-0.861924	8.94806	12.7988	8.515	15.8789	15.0909	61.8444	70.0214	53.9432	61.852	36.4389	13.55	18.3214	10.4951	-39.1015	-3.28501	52.1317
HQ	Right	Middle	Low	Large prism	76.8589	17.734	18.0449	31.8783	25.793	28.9239	25.2273	47.1658	62.1002	49.5715	60.2591	40.7554	19.3	13.9821	10.4951	-34.1356	5.37248	64.5466
HQ	Right	Proximal	Low	Large prism	62.9243	19.9387	31.1385	34.7044	33.1369	36.5378	32.8636	48.5114	69.0337	66.2427	70.8888	40.036	16.75	15.4821	9.98376	-39.7388	21.6877	34.7288
HQ	Left	Distal	Low	Small prism	82.2028	-5.89433	16.0398	16.082	22.6332	28.1283	17.6364	37.8262	47.0835	63.7386	76.3759	33.1295	14.2	14.4107	5.84415	-75.4894	11.558	36.0912
HQ	Left	Middle	Low	Small prism	55.7748	1.93884	35.1624	26.2005	32.1402	36.5181	31.3295	62.6431	64.1722	85.6441	93.3582	35.5755	14.9	18.6964	8.27922	-80.3455	13.4916	32.6194
HQ	Left	Proximal	Low	Small prism	33.8551	29.4882	56.7881	50.9065	49.7719	44.211	35.9432	67.2266	74.9678	92.0096	98.8453	35.4317	10.4	19.0179	9.98376	-88.5195	29.8178	20.9406
HQ	Middle	Proximal	Low	Small prism	27.8551	45.1277	116.336	48.7548	47.898	42.6921	34.9091	72.2705	76.2372	93.0459	103.57	30.8273	14.85	14.5714	8.62013	-70.3146	16.6668	14.2167
HQ	Middle	Middle	Low	Small prism	47.1364	25.5582	49.3595	24.7746	25.3567	28.0757	18.2045	53.0085	65.3721	89.6791	98.2556	33.8489	15.6	18.75	8.62013	-64.6675	13.4147	21.2482
HQ	Middle	Distal	Low	Small prism	59.2009	-5.33418	16.9414	30.0467	40.2006	43.8559	31.8636	58.6641	64.1722	69.5464	82.851	35.1439	7.45	11.9464	4.82143	-51.868	4.93301	32.96
HQ	Right	Distal	Low	Small prism	81	-2.40459	1.5331	10.327	7.78934	11.1777	4.51136	54.8001	64.1722	58.7304	75.3727	34.2806	12.65	13.8214	6.52597	-39.9915	-9.03104	47.7041
HQ	Right	Middle	Low	Small prism	77.8262	14.3821	13.4018	10.5328	0.849663	-4.68147	-1.53409	61.7437	73.247	69.1939	77.674	36.7266	18	13.3929	6.52597	-37.7941	-3.75744	49.8575
HQ	Right	Proximal	Low	Small prism	73.7972	2.49899	18.8388	30.8239	33.5089	33.0728	29.8068	54.1597	67.4672	71.6033	86.4159	35.7194	9.85	12.3214	11.3961	-44.1664	18.6773	11.0636
HQ	Left	Distal	Middle	Large sphere	71.2493	2.96545	-15.2385	10.4719	6.80769	13.8649	7.17033	23.4632	39.3452	34.7143	56.0133	37.1583	23.1433	23.2399	14.4107	-91.2772	1.92267	15.0517
HQ	Left	Middle	Middle	Large sphere	54.454	6.96692	38.0412	36.9058	24.7776	20.0144	20.3159	37.0534	53.9762	48.2637	67.074	38.8849	13.8816	19.9282	23.7857	-103.89	6.0976	10.3055
HQ	Left	Proximal	Middle	Large sphere	35.2582	44.9466	29.9898	56.3835	50.1973	43.2759	43.3104	40.3196	50.6548	45.5049	52.5789	37.8777	10.519	17.3276	19.2214	-106.219	-2.64779	17.6556
HQ	Middle	Proximal	Middle	Large sphere	37.0295	28.4647	67.1854	41.5684	33.9181	36.5948	56.4148	57.5558	64.2024	52.2614	46.7198	39.3166	18.0921	22.6221	27.0536	-72.5449	-15.1176	4.46059
HQ	Middle	Middle	Middle	Large sphere	57.9156	2.49962	34.281	31.0965	27.888	30.8764	51.4286	40.3772	48.9881	34.402	42.8173	38.3094	25.402	23.2974	25.2536	-70.1389	-0.0109865	9.95392
HQ	Middle	Distal	Middle	Large sphere	73.4476	5.96783	9.31317	14.7948	7.49498	6.26437	13.1044	25.3184	35.0952	18.4581	38.4467	37.4461	25.731	25.273	25.9286	-75.6871	1.37333	10.6571
HQ	Right	Distal	Middle	Large sphere	72.7328	8.3542	5.08408	10.8145	5.88461	9.62644	12.2802	24.2297	34.6667	18.4997	40.4032	36.4389	22.9167	23.9727	19.1464	-49.6817	-2.18635	13.8212
HQ	Right	Middle	Middle	Large sphere	67.3966	-1.89515	29.8128	30.7219	25.4849	21.5805	23.7775	40.7401	50.25	35.7397	54.9404	37.7338	17.5658	21.3793	21.6536	-42.3865	-1.39531	15.0078
HQ	Right	Proximal	Middle	Large sphere	29.2567	22.8328	78.4661	44.1116	47.5284	50.6034	59.5055	53.9437	55.7619	42.1475	43.3065	35.4317	11.7032	19.921	16.875	-34.564	-4.21888	-4.37269
HQ	Left	Distal	Middle	Small sphere	87.7702	9.74149	-4.55093	19.1642	9.25083	14.6983	8.85989	20.4854	33.75	27.0677	46.2307	35	18.75	23.2902	13.1036	-96.5508	-2.26325	9.93194
HQ	Left	Middle	Middle	Small sphere	54.7957	16.0619	24.1771	35.4223	22.3696	27.7586	31.1951	38.3321	56.1786	64.6032	76.4358	37.5899	12.3757	19.7773	13.8	-98.7152	-0.39552	9.25077
HQ	Left	Proximal	Middle	Small sphere	41.2418	33.6982	39.749	43.7603	26.689	35.9339	49.2445	57.2098	74.4286	84.2325	86.5866	39.3166	13.1725	21.4224	19.4036	-102.802	-16.4031	19.0619
HQ	Middle	Proximal	Middle	Small sphere	14.0664	6.27328	74.1749	19.1671	19.0485	49.7988	79.9038	72.5162	81.1429	82.8115	78.2977	34.4245	19.905	35.0216	22.7143	-54.7136	-23.083	-11.1954
HQ	Middle	Middle	Middle	Small sphere	38.549	6.73911	28.9993	17.3932	13.2893	27.8305	45.5769	51.7832	65.9286	70.5946	76.3412	33.1295	20.731	25.1293	15.0964	-71.4023	-8.30592	-7.31712
HQ	Middle	Distal	Middle	Small sphere	70.7547	11.0511	-1.61354	10.469	7.31438	10.704	6.42857	25.566	42.2381	38.2955	62.7454	33.5611	22.6389	20.6609	13.5964	-75.0609	-2.87851	-1.80181
HQ	Right	Distal	Middle	Small sphere	63.2697	26.9896	-12.3105	6.8371	4.58026	9.43965	4.61539	20.4277	41.8214	35.7397	62.7454	31.6906	21.25	20.194	12.525	-51.6593	-7.77856	8.08618
HQ	Right	Middle	Middle	Small sphere	34.7278	1.88362	26.7605	18.45	17.6237	27.069	35.1923	51.2881	63.7857	66.6802	86.0817	28.9568	15.8699	23.2543	11.025	-42.6942	-5.2736	-4.76821
HQ	Right	Proximal	Middle	Small sphere	12.4301	16.2897	69.8836	33.2623	40.8462	46.3793	63.3791	63.5759	65.0238	61.3239	79.744	30.9712	11.1184	21.1279	11.025	-35.9593	-6.47114	-27.203
HQ	Left	Distal	Middle	Large cylinder	86.0979	-2.2006	-18.238	22.77	18.8629	27.2989	27.8571	30.1922	36.3214	13.1018	20.9169	39.0288	7.63158	16.5589	14.4	-86.1025	-2.48299	65.1509
HQ	Left	Middle	Middle	Large cylinder	68.5205	8.50948	5.96905	31.8048	29.1923	35.2874	39.5604	48.7647	54.0952	33.9283	31.1676	41.0432	9.61257	15.7256	10.6286	-93.881	4.85611	70.2707
HQ	Left	Proximal	Middle	Large cylinder	24.0105	22.8379	21.7707	48.8613	48.6572	50.3879	46.978	45.9598	54.369	47.358	52.0266	30.3957	7.5	13.8506	9.28929	-114.635	11.3163	95.7268
HQ	Middle	Proximal	Middle	Large cylinder	-19.7757	32.1556	54.2062	71.5732	83.6839	77.0259	75.2473	37.9692	38.4167	29.6443	47.7402	15.7194	2.76316	10.273	6.58929	-65.887	4.40565	88.0361
HQ	Middle	Middle	Middle	Large cylinder	51.7972	33.3151	18.2402	29.9816	31.3294	31.3793	18.1319	47.0078	54.4762	41.6322	50.6013	40.7554	12.5	14.6839	10.9286	-70.853	10.2945	83.6415
HQ	Middle	Distal	Middle	Large cylinder	76.8417	9.12548	-3.79021	26.3787	23.5886	29.7989	24.6429	28.6253	38.8571	24.7409	39.425	37.0144	9.3348	14.6839	9.72857	-65.6783	-0.285653	66.5792
HQ	Right	Distal	Middle	Large cylinder	84.1019	6.66147	-19.0081	23.1271	17.1522	28.5201	26.2088	28.2047	38.8571	20.2903	32.088	37.5899	10.1243	15.5172	10.9286	-48.9785	-1.72491	71.688
HQ	Right	Middle	Middle	Large cylinder	66.2008	6.66147	10.313	31.4332	27.4164	34.3247	31.5247	51.7086	56.1786	41.5905	42.8015	41.1871	13.6111	15.5172	11.2607	-43.639	7.47093	82.0154
HQ	Right	Proximal	Middle	Large cylinder	32.4261	5.35183	33.5636	36.8594	35.9548	54.0805	61.4835	51.651	56.1905	44.4951	53.4888	41.0432	12.6974	22.9741	11.2607	-23.8411	25.9944	80.8069
HQ	Left	Distal	Middle	Small cylinder	85.518	5.35183	-3.25923	28.5445	28.6003	38.2615	32.4313	31.1486	40.9881	26.6773	45.2419	34.4245	7.43421	13.8578	8.98929	-78.7964	1.24149	57.7569
HQ	Left	Middle	Middle	Small cylinder	56.005	34.0138	9.60503	35.4223	36.5468	44.7701	59.2995	47.2215	52.2857	38.0457	37.4053	38.0216	9.21053	16.1351	12.8679	-85.2565	4.97696	61.5583
HQ	Left	Proximal	Middle	Small cylinder	52.4041	40.2566	43.9687	33.6223	25.0184	23.2328	11.6621	70.6101	79.3333	78.7097	80.717	38.741	14.2763	15.6753	9.525	-113.294	1.63701	81.4002
HQ	Middle	Proximal	Middle	Small cylinder	35.0515	39.708	66.0707	67.23	71.9097	87.7299	100.096	55.263	65.9286	52.2406	56.4183	39.0288	8.94006	17.9095	8.75357	-65.3597	25.4561	80.3455
HQ	Middle	Middle	Middle	Small cylinder	53.1099	8.88235	14.2502	43.0055	46.811	64.181	74.9176	48.1372	58.2619	37.6969	35.98	38.1655	7.63158	15.7759	10.0929	-61.7341	17.4358	69.3368
HQ	Middle	Distal	Middle	Small cylinder	74.7782	7.50528	-12.6457	23.1503	20.3528	37.3994	38.8599	35.9817	52.369	29.6027	37.0109	35.2878	10.1316	18.0532	12.7714	-66.7	3.97717	66.4364
HQ	Right	Distal	Middle	Small cylinder	69.6623	7.81584	-7.78018	24.2245	18.8227	26.6092	32.4725	36.0393	50.2262	32.4448	39.4565	35.8633	11.3158	17.5359	12.7714	-47.1328	2.34016	66.3265
HQ	Right	Middle	Middle	Small cylinder	54.6563	2.2667	12.887	20.5839	17.9247	26.5805	32.0192	60.1945	71.7738	60.2932	65.6066	34.1367	11.8567	16.9612	12.2357	-39.9145	15.0627	69.8862
HQ	Right	Proximal	Middle	Small cylinder	30.3986	15.4408	53.3119	49.1545	56.9548	71.3649	81.0577	59.8316	67.6071	58.6067	64.2339	39.3166	11.3158	21.3793	10.6286	-24.1487	25.3682	81.7957
HQ	Left	Distal	Middle	Large prism	45.9306	-23.3827	50.8527	74.4329	81.9281	83.5201	94.2857	49.6804	63.1071	57.373	82.2633	33.4173	-0.233918	11.954	11.2607	-66.4583	13.151	16.3591
HQ	Left	Middle	Middle	Large prism	49.9226	0.894739	68.9459	46.3935	38.4983	42.6293	53.0769	50.2333	61.2738	51.1527	59.5056	36.4389	6.77632	16.8606	11.7	-83.5975	-5.09781	35.7616
HQ	Left	Proximal	Middle	Large prism	52.8357	35.3909	33.4242	40.4797	22.3194	13.7787	5.1511	55.8973	78.2857	73.3169	68.0943	32.6978	17.2003	14.7055	17.175	-108.427	-4.53749	68.8644
HQ	Middle	Proximal	Middle	Large prism	38.9266	33.0148	46.4373	38.6594	40.5803	41.7816	39.8489	69.1687	65.1905	50.8456	58.5536	34.7122	15.307	16.5589	14.6357	-68.2052	-17.7874	30.7187
HQ	Middle	Middle	Middle	Large prism	42.0959	29.0858	42.7392	26.431	39.8729	49.3966	55.5495	57.4167	65.7976	50.2522	61.0256	37.1583	10.5044	21.3793	14.2071	-60.7233	-0.878933	26.2581
HQ	Middle	Distal	Middle	Large prism	54.7463	-15.0641	35.6254	59.2665	56.4281	60.2443	64.6978	36.4362	55.869	55.5408	68.1995	33.9928	1.65936	18.8362	13.1357	-54.1203	4.38368	30.0705
HQ	Right	Distal	Middle	Large prism	67.1763	-3.65531	11.7817	46.6723	43.4548	52.0402	55.3022	31.3216	61.4405	54.1405	65.7802	37.8777	4.61257	18.5345	12.6	-37.9369	0.538346	42.87
HQ	Right	Middle	Middle	Large prism	59.5879	14.597	21.8234	38.2877	36.908	50.819	50.8516	34.4487	55.131	50.8039	68.6939	39.7482	11.4181	19.0948	13.1357	-41.178	11.8656	23.3027
HQ	Right	Proximal	Middle	Large prism	58.7517	10.0571	16.0108	47.3226	45.3863	66.25	80.9753	44.922	58.4167	44.3754	56.9548	37.7338	14.364	23.2543	12.8679	-42.6392	5.95477	0.0549335
HQ	Left	Distal	Middle	Small prism	87.6489	35.0906	-50.4345	18.7984	8.65886	15.7328	7.82967	29.524	44.7857	48.8467	65.7644	30.8273	12.9313	16.3003	9.825	-88.5195	8.02026	28.4664
HQ	Left	Middle	Middle	Small prism	56.4321	25.5451	2.57219	27.8013	21.8579	33.8362	37.294	47.8252	61.3452	69.2204	80.9064	35.1439	15.8333	21.3003	11.325	-94.5512	2.10944	32.4876
HQ	Left	Proximal	Middle	Small prism	49.001	28.9254	30.7693	46.2919	34.7809	37.7299	36.0989	56.4671	68.7976	82.9572	90.0579	38.0216	12.288	19.217	11.325	-106.021	-0.703147	28.9059
HQ	Middle	Proximal	Middle	Small prism	20.7827	39.0144	39.395	65.0177	66.4465	66.0345	72.1566	52.7804	59.4405	80.4847	90.0579	32.4101	8.27486	18.8003	10.125	-84.0919	18.974	3.70251
HQ	Middle	Middle	Middle	Small prism	33.1768	22.7654	24.5838	28.89	27.9883	39.9282	40.3022	54.5949	59.9405	85.6119	99.7142	32.554	15	25.6322	12.3	-78.1811	7.11936	11.4591
HQ	Middle	Distal	Middle	Small prism	57.2143	17.3715	9.25105	12.5739	6.59197	11.6667	8.11813	32.4849	47.3095	76.487	92.4246	30.8273	18.6915	20.6609	12.3	-77.478	8.55861	13.7004
HQ	Right	Distal	Middle	Small prism	69.1499	14.4417	-1.49867	18.7461	13.8261	17.6293	11.8681	24.9386	46.4524	45.937	74.4215	32.8417	23.3333	17.1336	10.9607	-50.7694	6.62496	30.3671
HQ	Right	Middle	Middle	Small prism	54.6204	17.6872	39.0317	31.7961	21.7977	22.9167	14.3407	59.6993	65.4048	66.0816	89.4741	35	14.6784	19.8276	10.9607	-47.9128	4.09803	21.0175
HQ	Right	Proximal	Middle	Small prism	45.2473	12.5161	14.834	50.2316	49.3194	54.5115	65.4396	51.98	60.3214	68.247	80.2437	34.5683	9.61257	18.1178	12.1607	-39.1784	8.53664	4.27381
HQ	Left	Distal	High	Large sphere	69.3248	-8.03029	10.3247	24.128	18.6423	17.2998	13.3667	22.7724	32.8399	28.0845	43.8781	35.7194	6.05	12.5684	10.5556	-86.0475	1.59307	7.55882
HQ	Left	Middle	High	Large sphere	67.0521	-4.06494	18.8528	23.6791	18.5761	14.516	10.7969	33.053	45.6043	44.4223	55.8405	36.0072	10.3	16.6816	10.5556	-90.0577	-9.08597	13.6674
HQ	Left	Proximal	High	Large sphere	48.9585	11.763	29.8112	38.0877	23.5598	15.7654	32.1188	40.2539	55.4712	50.1381	56.7968	40.7554	13.8	17.6921	21.9444	-98.1549	-16.2383	16.8645
HQ	Middle	Proximal	High	Large sphere	20.5207	18.1101	34.9176	39.4994	38.2274	32.667	48.8902	51.6176	59.975	50.7596	51.3008	35	9.85	16.2789	19.3056	-72.3692	-6.62496	-4.17493
HQ	Middle	Middle	High	Large sphere	61.2842	-8.5526	34.2742	28.3413	25.8118	20.4302	33.1027	35.3187	43.1535	34.877	44.7396	38.8849	19.1	21.5605	23.4722	-67.4911	-4.51552	5.59221
HQ	Middle	Distal	High	Large sphere	85.7546	1.45898	7.21295	26.2103	17.6522	8.66361	13.6579	17.0809	27.9345	18.7755	33.2553	39.4604	19.8	21.5526	21.6667	-76.4232	0.318613	3.51573
HQ	Right	Distal	High	Large sphere	76.3151	7.72666	8.84779	18.2055	8.1786	7.46911	14.2729	14.4178	27.1126	11.204	25.3877	38.0216	29.05	24.7579	24.4444	-57.1416	-2.99936	1.77984
HQ	Right	Middle	High	Large sphere	64.7087	-8.85344	18.3732	23.0571	15.6672	14.9176	19.9561	32.6588	44.3882	30.8199	47.0261	36.4389	17.75	20.9605	21.0069	-44.1664	-10.2396	11.0086
HQ	Right	Proximal	High	Large sphere	37.2992	11.9678	37.5058	40.9056	40.2266	35.413	44.275	49.7461	52.1835	39.4768	47.1066	36.295	9.05	15.1737	17.6042	-41.4307	-7.92138	-2.48299
HQ	Left	Distal	High	Small sphere	82.2595	4.81428	-5.14053	23.7873	18.3233	21.6522	10.8681	18.5839	31.6201	25.5373	45.2414	34.8561	16.85	18.0789	12.8125	-92.7274	-3.12021	8.4048
HQ	Left	Middle	High	Small sphere	65.8473	9.07212	21.365	42.6364	28.7728	32.6739	41.4981	26.5347	47.6234	46.6018	53.6677	40.7554	11.2	16.5789	15.8681	-96.1553	-8.33888	15.7329
HQ	Left	Proximal	High	Small sphere	72.4184	18.1101	16.3026	41.9387	21.6221	15.0206	24.3772	40.193	59.5396	62.9002	64.7354	42.482	16.9	16.2789	16.2847	-104.307	-23.1269	26.9832
HQ	Middle	Proximal	High	Small sphere	32.1977	-6.70153	42.2466	23.7386	27.3313	32.9725	55.9781	61.8854	69.0275	70.3842	71.1451	36.5827	12.3	20.0605	21.0417	-61.7121	-31.6965	-8.82229
HQ	Middle	Middle	High	Small sphere	62.2992	-4.01061	14.2319	23.8522	24.8123	24.3844	33.86	32.9825	52.9416	47.9542	52.7541	37.4461	20	18.4579	16.1806	-74.2369	-14.4914	4.60341
HQ	Middle	Distal	High	Small sphere	69.3425	5.70847	1.55678	23.387	13.6869	13.7471	8.98447	22.0033	41.8699	42.466	60.5318	35.7194	21.45	20.6684	13.125	-80.0049	-4.52651	1.16459
HQ	Right	Distal	High	Small sphere	83.1333	10.568	-7.05321	21.6346	13.3585	15.3261	10.1237	15.9304	30.7944	23.2178	49.393	34.2806	22.25	22.3895	14.5139	-65.6673	-4.08704	-3.58165
HQ	Right	Middle	High	Small sphere	61.7917	-2.43534	17.8175	36.7194	28.4254	26.746	37.4396	25.7784	44.3394	42.002	60.1057	37.3022	14.7	17.7711	15.2083	-50.6705	-8.18506	-1.3184
HQ	Right	Proximal	High	Small sphere	49.541	-7.73779	26.7492	30.0667	30.3726	33.0206	44.7152	37.155	50.0817	52.7816	67.0219	34.8561	8.5	18.7579	11.0417	-39.1125	-24.6211	-17.0952
HQ	Left	Distal	High	Large cylinder	80.5781	-4.37414	0.16175	27.9195	23.1794	27.1167	28.2221	31.4923	36.9495	20.2461	20.3461	39.4604	6.35	13.8	12.7083	-87.8933	-7.2512	77.9174
HQ	Left	Middle	High	Large cylinder	81.7343	-2.50637	27.5388	34.5721	30.3489	37.373	30.9666	40.5968	48.0363	33.5027	39.3194	43.6331	10.3	10.3026	11.6319	-98.034	1.32939	89.2337
HQ	Left	Proximal	High	Large cylinder	49.2101	6.97454	6.41745	47.0012	47.1362	43.5481	38.0286	42.1607	50.153	47.0482	47.0829	32.2662	6.9	12.4105	10.625	-115.953	7.09738	93.4086
HQ	Middle	Proximal	High	Large cylinder	31.5534	9.21419	23.9153	54.4111	60.6034	66.8204	70.4387	45.1891	51.3766	43.2669	46.6616	38.3094	6.65	14.9053	12.1528	-78.8183	12.1952	89.6292
HQ	Middle	Middle	High	Large cylinder	73.6231	7.72666	22.6401	33.8744	34.2858	39.3398	45.4725	40.6224	48.4716	33.1088	28.2138	41.0432	8.6	13.1053	10.625	-73.9512	4.03211	75.5992
HQ	Middle	Distal	High	Large cylinder	82.03	0.857283	6.65727	32.4952	27.4116	32.643	41.66	24.2946	34.5063	22.2111	24.0385	39.0288	7.3	15.0947	14.9306	-69.6115	4.30677	72.3911
HQ	Right	Distal	High	Large cylinder	97.0432	-0.488179	-3.46766	29.3311	27.4022	36.1785	41.88	23.1538	31.6314	16.6529	23.5793	39.4604	7.8	14.6842	14.8264	-48.4622	-2.54891	75.797
HQ	Right	Middle	High	Large cylinder	71.5269	4.51343	25.9479	33.1767	28.7161	31.4554	25.9889	45.9486	51.7706	40.0588	43.8449	41.9065	10.65	12.4974	11.4583	-48.3633	5.0209	88.124
HQ	Right	Proximal	High	Large cylinder	22.7891	17.5878	31.37	50.9712	58.4081	63.7208	75.6236	41.007	47.661	40.6803	52.1955	35.4317	5.9	15.3947	10.0694	-23.1599	30.6967	87.4648
HQ	Left	Distal	High	Small cylinder	85.1942	-0.939451	2.59209	37.0276	36.8899	41.7082	37.336	25.0381	34.9041	30.7586	40.6827	38.0216	4.15	12.3158	10.0694	-85.2345	5.0209	60.163
HQ	Left	Middle	High	Small cylinder	79.6205	20.801	10.8043	37.72	34.9333	38.9313	52.91	36.8057	44.7598	33.6121	28.6587	40.7554	8.3	12.3947	12.8819	-96.1663	0.120854	62.2724
HQ	Left	Proximal	High	Small cylinder	80.075	26.1035	32.6832	34.902	27.4116	26.341	17.1663	53.9378	60.8344	53.9195	58.5909	40.1799	12.9	11.4079	8.95833	-122.787	0.010987	80.5213
HQ	Middle	Proximal	High	Small cylinder	54.1483	25.8027	47.1511	61.8371	59.1217	65.6911	74.8339	54.2903	64.5125	58.3705	57.2701	41.331	9.7	15.7895	8.95833	-78.8952	14.9968	83.4437
HQ	Middle	Middle	High	Small cylinder	77.5243	17.4374	24.7926	35.9459	32.2772	27.9096	15.6905	51.294	61.2435	55.4688	63.2443	39.3166	9	12.3	10.0694	-78.3789	5.68011	84.059
HQ	Middle	Distal	High	Small cylinder	85.6487	8.39939	-3.30389	32.4627	25.7788	28.3112	29.2448	31.1077	44.7598	38.5971	38.8555	37.1583	9.15	13.5	13.0208	-70.6772	6.65792	70.9629
HQ	Right	Distal	High	Small cylinder	92.4316	-1.08987	-7.4071	29.6773	24.1648	24.7757	24.9209	28.8324	42.3015	34.4612	45.2888	35.7194	10.7	11.8026	8.95833	-46.8801	1.21952	69.5236
HQ	Right	Middle	High	Small cylinder	72.1227	0.919964	25.6262	32.4736	30.6302	31.0297	24.5001	57.7418	63.2927	56.0115	62.7993	38.0216	10.5	13.0026	11.9097	-46.8691	3.99914	78.8293
HQ	Right	Proximal	High	Small cylinder	48.7467	8.39939	46.7534	54.7843	55.8276	64.9016	74.3808	51.2779	61.2098	62.0818	66.5343	39.1727	19.2	16.0816	10.7986	-24.676	32.982	80.73
HQ	Left	Distal	High	Large prism	55.9312	-8.70302	25.632	51.0415	55.5889	57.4462	65.7911	23.6088	25.1422	54.6285	67.9118	33.4173	1.5	16.7211	14.2708	-87.0254	15.4692	8.28394
HQ	Left	Middle	High	Large prism	32.6478	-4.74602	46.4755	50.7819	48.8471	56.286	66.5355	49.4417	57.9783	67.2637	78.0612	35.4317	6.2	15.2211	12.0833	-89.5413	12.7226	15.3703
HQ	Left	Proximal	High	Large prism	55.9665	27.8919	78.763	54.86	50.9668	48.8066	48.7414	36.764	48.3891	70.4848	83.4389	36.7266	9.45	18.3	19.2708	-93.8041	-12.0304	42.2217
HQ	Middle	Proximal	High	Large prism	57.2418	36.487	47.8325	45.3083	45.2977	57.8238	66.7103	44.0418	46.7977	53.7925	58.482	37.5899	19	24.9868	18.0556	-77.456	-20.622	22.8632
HQ	Middle	Middle	High	Large prism	50.9841	30.8837	34.28	13.2133	14.963	27.1201	35.6142	44.8141	46.8428	46.9432	56.1198	35.1439	30.35	25.7289	19.8264	-76.8627	-9.10794	24.6541
HQ	Middle	Distal	High	Large prism	48.9762	11.0109	34.1221	25.4477	26.0505	39.6453	46.9678	7.2041	31.1622	67.7582	83.1028	32.8417	24.35	26.4947	18.0903	-77.2692	7.47093	9.29472
HQ	Right	Distal	High	Large prism	55.2162	9.7365	9.4093	17.4105	16.9196	21.9577	25.8012	7.59507	34.4349	59.7447	72.8351	30.1079	25.65	23.5421	15.7639	-64.6785	4.86709	7.17429
HQ	Right	Middle	High	Large prism	46.6681	30.424	11.2021	13.8299	14.1926	28.5789	38.7601	41.446	46.0471	52.0857	66.7805	32.9856	22.4	23.7474	18.0556	-58.3062	-3.20811	6.25141
HQ	Right	Proximal	High	Large prism	56.2136	24.1563	27.9044	34.0421	28.9169	38.4371	44.3527	50.1435	49.2973	40.8204	52.1244	37.0144	18.3	19.0737	14.5139	-52.9337	-16.2603	3.19712
HQ	Left	Distal	High	Small prism	91.5534	15.1894	-42.2887	25.0853	13.0158	21.9851	13.7033	17.4879	38.6422	37.8881	50.7469	32.2662	15.45	15.0789	11.7014	-92.8703	1.99957	19.4024
HQ	Left	Middle	High	Small prism	78.323	13.3133	-30.3271	33.5553	23.522	21.6213	18.2602	36.4339	52.5926	47.3546	66.0088	38.0216	9.8	13.0895	10.4514	-99.9786	-4.47157	30.9824
HQ	Left	Proximal	High	Small prism	72.3301	20.9431	15.3111	41.8359	28.3356	25.1293	15.9817	46.7081	59.5959	58.0159	71.538	42.3382	18.05	12.4026	10.4514	-109.647	-14.4584	35.1793
HQ	Middle	Proximal	High	Small prism	30.3972	39.3199	43.0538	51.2254	48.2256	45.5732	61.15	52.4509	56.736	62.2131	80.1962	34.5683	10.85	17.5895	17.1181	-74.6764	-13.8981	6.29536
HQ	Middle	Middle	High	Small prism	48.1024	14.6671	26.3895	26.1508	27.6787	31.0194	37.4849	50.8806	50.5584	74.2049	91.3965	34.1367	16.5	19.9579	13.0903	-74.9071	-4.16395	5.37248
HQ	Middle	Distal	High	Small prism	65.9135	6.23078	6.01971	25.4802	19.5615	20.4268	17.0045	25.8297	40.2898	60.2174	78.8991	33.1295	17.5	18.2763	13.0903	-81.7408	5.768	8.16309
HQ	Right	Distal	High	Small prism	65.8252	13.0291	5.86177	21.2722	15.9767	16.8913	14.726	21.2726	36.1801	49.0834	66.8609	32.8417	20.95	18.3632	13.0903	-65.0191	4.53749	8.53664
HQ	Right	Middle	High	Small prism	50.4104	12.1349	10.3247	27.146	22.7706	28.6751	29.5814	43.3336	48.9295	54.3746	71.0125	32.2662	15.4	17.6842	11.9792	-55.4277	-4.10901	5.92181
HQ	Right	Proximal	High	Small prism	55.0088	10.9315	9.28939	41.8413	41.394	38.1007	53.7709	36.0365	43.5288	53.5343	65.1047	35.7194	5.25	15.0947	14.0278	-51.3517	-6.07562	0.72512
LCY	Left	Distal	Low	Large sphere	77.4597	-8.50595	-12.8127	13.9136	14.9504	23.1625	13.4192	28.5785	26.5687	17.4753	41.3514	36.8705	15.375	19.7368	8.8004	-88.6184	6.28437	40.1892
LCY	Left	Middle	Low	Large sphere	58.9697	-4.34272	10.0669	24.7232	24.1518	24.7875	19.9446	38.0146	40.1284	28.2694	42.5676	36.295	20.25	15.7895	15.8317	-90.1016	8.61354	38.8708
LCY	Left	Proximal	Low	Large sphere	53.0965	28.2923	21.3718	59.1522	61.8502	54.575	52.1838	35.4738	35.5889	25.8475	32.027	35.2878	4.875	11.8421	13.9189	-93.101	16.8096	41.2769
LCY	Middle	Proximal	Low	Large sphere	47.5239	32.6797	41.9394	55.0519	59.5352	54.6625	42.5522	47.8881	44.3317	38.2841	43.7838	36.4389	7.44643	11.0526	15.6578	-66.711	16.3482	19.2376
LCY	Middle	Middle	Low	Large sphere	50.8152	0.783022	13.007	29.5155	30.2186	38.05	42.9824	32.5086	39.0062	22.8201	26.7568	38.3094	20.5714	23.2895	26.3407	-61.822	7.97632	28.873
LCY	Middle	Distal	Low	Large sphere	83.0508	-3.76093	-13.7361	19.3939	17.5484	26.5875	23.781	21.2779	21.6467	5.90164	27.973	37.0144	24.6429	26.6447	16.7994	-67.2713	7.89941	28.4445
LCY	Right	Distal	Low	Large sphere	86.9276	0.357799	-24.4687	13.3548	10.0888	21.9125	14.9641	24.7642	23.3238	10.7733	37.2973	37.0144	24.8036	27.2368	13.4879	-47.4844	6.6689	34.1136
LCY	Right	Middle	Low	Large sphere	58.5636	5.86427	20.7182	16.8487	10.6143	11.7	10.7073	53.7414	49.2327	33.1758	36.4865	35.1439	19.2857	23.2895	28.5484	-43.8588	5.77898	31.9492
LCY	Right	Proximal	Low	Large sphere	70.1228	1.00717	32.7339	43.608	40.5555	33.0125	24.8957	51.3679	52.3095	44.9861	49.4595	36.1511	13.125	13.4211	23.2787	-49.0774	15.1067	-2.57088
LCY	Left	Distal	Low	Small sphere	89.0084	4.90175	-15.6799	26.3398	27.0401	29.6375	15.3227	23.9087	26.5057	21.477	47.4324	35.8633	18.4821	18.75	9.97228	-84.6193	8.78933	25.0166
LCY	Left	Middle	Low	Small sphere	60.3569	-14.8629	4.63495	20.0104	23.3029	24.3375	18.7973	48.0553	54.0286	64.9528	79.8649	31.1151	19.0714	16.5789	12.7848	-91.2442	4.14197	20.1276
LCY	Left	Proximal	Low	Small sphere	63.1366	25.6734	23.6425	50.8979	50.9125	48.65	52.2164	63.1068	64.8099	64.0063	70.9459	35	13.5	17.5658	18.2056	-102.099	14.6782	19.3255
LCY	Middle	Proximal	Low	Small sphere	52.1972	51.012	36.9812	51.8942	50.896	44.275	45.2379	75.2573	73.6578	71.9054	75.8108	31.9784	12.5893	11.8421	20.9425	-67.8317	11.3492	21.0504
LCY	Middle	Middle	Low	Small sphere	57.084	34.6047	7.31383	43.9878	41.7001	36.0875	37.5619	34.6248	46.1139	43.0096	48.2432	37.0144	10.9286	15.5921	22.8251	-62.6679	10.3934	29.3564
LCY	Middle	Distal	Low	Small sphere	80.1629	9.33362	-12.9026	29.0601	29.333	29.0375	26.8253	24.2496	26.8882	20.1268	42.5676	36.295	16.0714	17.3684	14.4632	-71.2815	6.54805	24.5772
LCY	Right	Distal	Low	Small sphere	95.475	14.9967	-32.0244	27.8809	25.0282	32.0875	24.146	24.6677	25.1901	12.7498	42.973	35.8633	26.25	27.2368	13.5257	-53.7687	8.26197	20.2374
LCY	Right	Middle	Low	Small sphere	58.0704	43.1553	-2.71661	29.1317	21.2818	23.45	22.236	48.2097	47.6607	29.4316	30.4054	32.5539	10.1786	18.9474	24.0272	-45.0453	3.6256	31.0154
LCY	Right	Proximal	Low	Small sphere	47.7243	30.3739	24.3047	32.2	27.3322	21.3375	20.3162	73.6428	68.4373	59.6358	60	33.2734	9.91072	15.9868	26.6129	-43.8917	2.68075	11.4481
LCY	Left	Distal	Low	Large cylinder	91.9885	-13.3185	-27.0905	16.7055	25.5959	35.125	26.457	41.7517	27.3548	14.7402	29.5946	37.7338	6.53571	10.0658	10.9173	-79.9499	3.55968	57.2185
LCY	Left	Middle	Low	Large cylinder	75.2839	-20.2573	19.0683	29.0601	49.191	65.5875	61.7405	57.1505	29.1579	7.17523	10.1351	41.7626	15.75	18.5526	16.5801	-79.4446	6.05365	57.8777
LCY	Left	Proximal	Low	Large cylinder	65.5445	-7.27478	33.9427	42.9518	65.264	73.7625	73.8299	60.9841	43.1422	28.2903	21.8919	44.3525	22.2321	23.6842	19.9672	-86.9485	22.6655	73.8524
LCY	Middle	Proximal	Low	Large cylinder	52.9989	7.94588	32.1373	26.3756	38.8376	43.8625	50.955	31.0485	56.4707	61.0486	53.9189	39.6043	17.7857	20.9211	21.245	-50.3629	42.2767	76.9616
LCY	Middle	Middle	Low	Large cylinder	65.5286	4.85725	1.58786	1.45161	18.9815	35.25	34.9087	60.5596	49.5521	23.9824	16.2162	41.1871	18.4286	26.6447	21.3735	-70.3366	18.4576	63.2612
LCY	Middle	Distal	Low	Large cylinder	95.868	-8.1928	-34.6219	16.451	25.5922	39.675	39.8403	37.0047	26.7621	10.6967	19.4595	37.7338	6.375	12.6316	15.2041	-66.9747	1.02176	52.0548
LCY	Right	Distal	Low	Large cylinder	89.6018	3.98373	-33.8541	5.89594	12.0731	31.125	28.7288	31.1449	29.0739	6.52799	12.1622	36.4389	9.42857	15.7895	15.189	-51.6153	-2.54891	59.1742
LCY	Right	Middle	Low	Large cylinder	61.0505	1.43239	24.2548	0.67013	9.17381	16.3125	15.2999	64.3868	54.8566	52.4397	47.8378	40.3238	12.8571	16.1842	24.9723	-36.9152	4.10901	65.8321
LCY	Right	Proximal	Low	Large cylinder	75.4791	10.9455	32.5127	22.6014	34.2148	45.025	34.0808	48.8272	53.0534	45.9604	55.5405	47.0864	20.4107	23.2895	16.9052	-19.4574	27.181	85.9047
LCY	Left	Distal	Low	Small cylinder	90.7938	1.47689	-34.1481	25.1785	39.409	43.6125	31.4407	43.2118	25.106	10.3487	34.4595	37.5899	7.5	7.69737	5.67792	-81.8726	0.406506	55.186
LCY	Left	Middle	Low	Small cylinder	68.7145	0.670948	31.9575	43.8049	57.2348	60.725	57.5489	60.566	45.9457	32.118	34.0541	42.1943	13.5536	17.7632	15.3478	-83.5316	11.3272	46.6164
LCY	Left	Proximal	Low	Small cylinder	61.0663	1.65654	39.9456	38.9092	60.1415	68.7625	61.4244	74.8649	58.8707	43.5176	42.973	41.331	17.6786	16.5789	11.3029	-94.9248	21.6767	50.0662
LCY	Middle	Proximal	Low	Small cylinder	49.7207	-1.09752	36.573	36.4295	61.288	82.525	92.6662	65.2358	58.1688	42.599	35.6757	37.4461	22.8214	28.8158	18.5988	-54.9443	42.2327	62.4372
LCY	Middle	Middle	Low	Small cylinder	70.9008	-11.6852	-7.76465	14.365	43.3905	67.025	73.4648	65.2294	47.068	20.4818	5.27027	39.0288	20.8929	28.8158	19.0146	-63.5359	23.3247	54.5708
LCY	Middle	Distal	Low	Small cylinder	97.664	-5.41732	-29.7537	22.329	39.0948	52.4	53.9765	46.3572	23.9585	2.12264	3.24324	37.4461	13.0179	18.5526	17.1396	-71.2595	7.30613	50.3848
LCY	Right	Distal	Low	Small cylinder	96.3743	-4.72345	-32.4654	17.3617	33.0775	48.7	48.2334	39.9893	23.4289	2.9717	3.64865	36.295	13.5536	16.7763	16.4365	-48.1655	-1.17557	60.4706
LCY	Right	Middle	Low	Small cylinder	59.5631	14.1907	21.5017	13.7486	29.8806	41.825	45.8801	67.5322	55.7057	48.1596	30.4054	37.5899	13.9821	15.3947	21.3584	-37.9699	7.33909	62.9426
LCY	Right	Proximal	Low	Small cylinder	67.9206	35.1651	44.3157	43.9839	54.3245	57.625	51.3005	69.9121	65.2555	67.1242	64.4595	44.7842	17.9464	15	14.0549	-27.2469	12.8214	84.5643
LCY	Left	Distal	Low	Large prism	69.714	-50.8337	26.2315	62.829	78.8051	81.2	73.631	56.488	60.1443	59.3296	70.1351	36.0072	4.76786	11.25	15.1512	-65.3157	18.2708	24.8299
LCY	Left	Middle	Low	Large prism	60.1644	19.5406	32.7253	63.5389	64.6981	77.9875	77.0143	13.1861	10.3778	60.464	73.3784	38.0216	1e-06	40.8553	15.6275	-83.8722	44.507	15.4033
LCY	Left	Proximal	Low	Large prism	28.1398	54.2127	35.584	26.1927	23.8596	77.575	85.3944	53.3298	61.3296	78.0854	64.0541	29.6762	15.1607	63.3553	20.6704	-89.7501	7.89941	5.58122
LCY	Middle	Proximal	Low	Large prism	44.7521	51.7059	43.7605	35.7733	33.6655	57.525	52.4641	47.0583	53.7764	69.0241	72.1622	34.4245	16.7679	39.4737	17.8276	-78.5327	6.9216	6.85568
LCY	Middle	Middle	Low	Large prism	81.3497	17.3469	25.4879	60.1843	55.5022	57.575	50.5411	-3.13894	10.7813	51.1452	60.8108	37.5899	2.08929	25.2632	15.6804	-72.4461	28.3456	15.5022
LCY	Middle	Distal	Low	Large prism	85.4217	-9.53604	8.81669	32.9735	21.2543	62.5875	66.5939	21.5995	21.3063	25.4439	33.2432	38.3094	17.25	59.2105	21.8725	-72.523	28.4115	17.3699
LCY	Right	Distal	Low	Large prism	98.6529	0.089151	-19.5677	23.0349	8.89454	36.4875	34.837	26.0249	32.1717	33.837	38.1081	37.5899	27.375	47.3684	20.935	-52.0878	19.9408	31.7405
LCY	Right	Middle	Low	Large prism	84.3298	30.3294	-9.15332	54.7397	45.7037	38.6875	30.6193	14.9678	33.1889	59.4131	71.3514	35.7194	14.7857	17.9605	17.8201	-42.6722	32.6963	28.9389
LCY	Right	Proximal	Low	Large prism	53.9984	37.9851	36.025	43.8546	39.0764	51.8625	56.6395	60.8748	58.9296	67.0337	55.9459	34.8561	18.75	26.25	21.4642	-47.1548	22.8193	2.94443
LCY	Left	Distal	Low	Small prism	94.2909	-18.5564	-0.070545	53.2245	58.4144	64.4125	58.2464	19.7534	21.6509	23.1681	36.4865	40.036	12.3214	32.7632	12.815	-77.1703	30.6198	26.0933
LCY	Left	Middle	Low	Small prism	61.7626	-18.825	31.4265	36.2605	46.2659	65.2	60.1499	52.9052	69.5007	69.7966	67.7027	34.7122	19.6607	36.9079	14.4481	-80.2576	22.6765	13.6235
LCY	Left	Proximal	Low	Small prism	52.1101	14.4363	46.6849	58.9554	74.7961	89.3625	84.3351	62.2706	61.9475	67.0268	59.5946	35.8633	12.8036	31.579	13.2762	-82.2132	24.9178	13.5575
LCY	Middle	Proximal	Low	Small prism	49.4306	17.7491	48.8	57.3745	63.2576	64.7125	54.3481	59.3825	63.3682	72.9702	65.6757	38.5971	14.4643	22.5	13.5106	-71.677	9.84405	10.701
LCY	Middle	Middle	Low	Small prism	73.6831	-6.71606	10.8505	34.3396	37.6837	46.825	38.6832	64.0394	69.6479	75.2946	72.5676	34.2806	15.6964	31.9737	13.5106	-70.3256	18.2488	17.0843
LCY	Middle	Distal	Low	Small prism	99.2463	-9.53604	-4.93021	50.7547	54.0691	63.8375	62.4511	8.86364	18.3598	21.2891	28.3784	39.1727	13.875	31.7763	16.5877	-65.8321	24.5882	26.9723
LCY	Right	Distal	Low	Small prism	95.4671	2.48391	-8.05866	24.576	27.5784	43.875	45.1825	38.7607	42.8648	34.4703	31.2162	37.1583	35.0357	32.1711	17.0565	-46.111	14.0739	33.3775
LCY	Right	Middle	Low	Small prism	63.337	22.5847	-1.65477	32.361	27.3248	33.125	31.3918	60.8877	66.1255	69.5252	66.0811	33.9928	28.2321	31.9737	19.438	-45.7595	18.3807	20.1605
LCY	Right	Proximal	Low	Small prism	64.4473	31.0463	40.2567	44.7296	40.8329	44.15	45.9518	90.476	72.2791	76.2968	77.4324	35	15.8036	22.1053	23.5282	-45.0453	13.2939	1.26347
LCY	Left	Distal	Middle	Large sphere	60.6985	6.8353	-10.6688	22.7472	18.0022	22.8755	14.4377	24.5321	21.8041	28.2187	41.6339	34.8561	19.5114	25.5109	11.4844	-89.7501	5.29557	18.4686
LCY	Left	Middle	Middle	Large sphere	62.0792	-13.335	24.2266	42.884	31.7628	35.9209	55.548	34.746	43.6082	40.6231	29.0541	34.2806	25.2443	25.7609	29.8125	-91.6507	11.4261	20.8856
LCY	Left	Proximal	Middle	Large sphere	46.9155	50.5265	44.4998	73.1796	63.7044	73.211	87.2579	32.4599	36.1856	17.4885	4.90172	30.8273	5.67614	29.6304	27.4688	-103.165	18.8641	18.2818
LCY	Middle	Proximal	Middle	Large sphere	25.4024	48.5995	63.5043	69.1053	64.9683	80.5196	83.117	55.7219	40.8247	10.818	8.95577	32.9856	9.96023	19.4457	19	-69.0292	17.2491	8.00928
LCY	Middle	Middle	Middle	Large sphere	25.0427	30.9039	9.02801	33.9409	27.4143	27.4123	30.0308	47.4198	51.0309	43.9564	48.8575	30.8273	23.9375	27.5217	24.9688	-72.501	8.06421	11.3712
LCY	Middle	Distal	Middle	Large sphere	69.221	10.044	-29.7836	21.2833	8.96681	20.9669	26.6726	23.2487	22.732	7.89373	13.0958	34.2806	31.267	31.3478	25.2031	-73.9732	4.92203	17.5567
LCY	Right	Distal	Middle	Large sphere	82.7852	22.065	-34.3892	15.6374	7.93114	24.3755	28.2777	28.1551	17.1649	2.07951	5.17199	35	28.3409	29.0435	23.9531	-58.6358	7.35008	15.7768
LCY	Right	Middle	Middle	Large sphere	40.0605	20.8188	0.928131	12.9654	3.00968	11.5822	17.2168	62.7005	56.134	40.2523	34.8034	28.8129	23.3636	31.4783	31.7344	-52.3295	6.04267	7.3281
LCY	Right	Proximal	Middle	Large sphere	33.6285	30.9394	55.7106	46.9987	41.3073	43.338	52.2082	75.5749	61.701	53.0925	28.4398	33.5611	12.517	16.4348	24.7969	-51.3846	12.393	-7.76757
LCY	Left	Distal	Middle	Small sphere	87.8365	13.8359	-37.5001	36.357	30.3873	37.8534	35.1052	27.2059	14.3814	12.844	24.9877	34.8561	22.733	29.25	14.9844	-90.9915	5.31755	21.0614
LCY	Left	Middle	Middle	Small sphere	41.0669	36.6406	29.3342	53.7141	36.6412	41.7294	52.396	36.7781	52.8866	52.6873	41.6216	36.7266	20.9943	30	23.3906	-94.8479	11.3272	18.8421
LCY	Left	Proximal	Middle	Small sphere	48.4858	30.8773	47.3046	62.9938	52.371	62.7313	78.3044	61.992	64.9485	64.7324	56.4865	38.5971	15.017	36.8043	26.75	-104.747	15.3264	9.19584
LCY	Middle	Proximal	Middle	Small sphere	27.634	42.9338	66.2291	58.0597	53.4913	68.5638	79.2167	95.1604	75.1546	73.7768	50.1229	33.705	17.0511	31.6957	23.7031	-71.2815	10.734	1.41728
LCY	Middle	Middle	Middle	Small sphere	42.2191	39.7251	-1.95109	58.7253	50.5502	58.8791	61.4975	26.9251	35.7216	28.6009	37.285	34.7122	14.5852	28.4783	23.7031	-73.8743	13.2279	12.382
LCY	Middle	Distal	Middle	Small sphere	93.3157	11.2991	-27.7482	39.9196	33.1161	42.138	43.0882	16.5775	20.4124	7.48471	16.5971	35.5755	19.3864	27.913	20.7969	-73.5887	8.44874	17.26
LCY	Right	Distal	Middle	Small sphere	99.9665	15.7186	-29.1299	39.71	32.3676	43.7337	45.6055	19.5989	13.4536	5.38609	16.4496	35	23.8977	32.4783	19.8594	-57.0867	9.89898	7.62474
LCY	Right	Middle	Middle	Small sphere	40.3376	38.4877	13.14	38.4711	26.2254	36.0883	50.8094	57.3262	55.6701	37.3395	24.5823	33.2734	27.2159	30.4783	29.2969	-53.8347	9.8001	8.13013
LCY	Right	Proximal	Middle	Small sphere	26.4817	32.1324	50.4541	38.2153	35.2449	34.373	48.9267	89.6257	75.1546	69.6827	47.6536	30.2518	9.38068	21.2065	27.1094	-48.2424	-0.571307	-7.92138
LCY	Left	Distal	Middle	Large cylinder	77.3012	3.68868	-40.9943	12.3922	25.7052	39.9055	36.5965	48.3556	17.6289	7.89373	14.1646	34.4245	13.7386	14.8696	15.0312	-82.0594	-1.66997	46.1989
LCY	Left	Middle	Middle	Large cylinder	58.1072	-4.46057	43.8103	26.4425	38.5578	51.1141	75.8241	71.631	54.2784	43.922	7.13759	39.6043	15.8295	27.1739	28.3125	-81.0816	12.0743	47.803
LCY	Left	Proximal	Middle	Large cylinder	40.9259	27.6686	21.2757	48.3298	66.8752	76.9656	79.0131	68.0481	42.2165	20.2867	11.3391	39.3166	19.6136	24.3587	21.75	-90.4202	29.8508	63.5249
LCY	Middle	Proximal	Middle	Large cylinder	28.2174	34.6249	59.7812	38.1441	51.5492	65.7423	67.4075	51.2834	53.3505	44.6789	37.2727	40.7554	26.7841	32.8261	19.125	-49.9893	32.169	78.5656
LCY	Middle	Middle	Middle	Large cylinder	66.9992	12.6429	31.4854	14.5774	28.7468	45.0202	48.5592	68.9973	51.0309	32.4006	13.2678	40.7554	21.7727	29.9239	24.0781	-62.2175	18.952	61.9098
LCY	Middle	Distal	Middle	Large cylinder	76.29	10.0174	-35.8509	12.6326	24.861	40.3748	40.161	42.4198	22.268	8.73853	3.24324	36.8705	16.5227	22.1848	20.8594	-69.6445	5.85589	46.3967
LCY	Right	Distal	Middle	Large cylinder	78.3854	14.4812	-44.3341	6.83859	17.2378	37.1577	40.2721	40.6016	25.9794	2.08333	-8.68551	36.4389	18.5966	24.4348	22.2656	-53.1535	1.34037	51.077
LCY	Right	Middle	Middle	Large cylinder	70.0184	13.2172	-1.10441	3.65494	6.64173	14.4975	19.2872	54.2513	56.134	51.8502	40.1106	39.3166	17.9716	25.7391	23.3906	-40.5518	14.7002	65.3157
LCY	Right	Proximal	Middle	Large cylinder	61.9868	14.3747	32.1832	21.7796	27.3089	35.7883	26.5801	51.0829	60.3093	64.7286	64.9386	44.3525	23.0966	28.3152	17.7656	-22.5996	29.2685	81.9935
LCY	Left	Distal	Middle	Small cylinder	87.1948	13.1906	-43.8736	21.0678	33.9283	44.3337	41.1473	49.7326	19.4845	6.60933	12.1622	35.5755	14.6534	16.4565	14.1562	-85.2126	-1.25248	45.8473
LCY	Left	Middle	Middle	Small cylinder	54.4949	27.6686	2.38705	29.8262	46.9884	63.3552	61.9814	68.4893	35.2577	11.9954	6.19165	38.0216	17.1818	22.587	17.9062	-84.85	8.54762	45.1332
LCY	Left	Proximal	Middle	Small cylinder	47.4795	28.8172	39.3619	57.748	73.134	84.6589	81.1021	79.4385	50.567	19.9274	21.6339	39.7482	18.9091	28.1304	19.8438	-87.3769	26.8514	53.5051
LCY	Middle	Proximal	Middle	Small cylinder	39.691	59.8954	66.7283	63.6036	74.5303	82.1264	80.4304	73.4225	58.4536	43.5206	36.2776	39.0288	20.4716	24.8152	17.6719	-59.5917	29.4662	70.1169
LCY	Middle	Middle	Middle	Small cylinder	67.2909	20.2356	13.7909	26.5445	36.3539	51.8264	47.0123	75.7487	64.4845	46.5711	37.1867	40.6115	22.8068	28.8913	18.7969	-68.6007	19.9518	58.8665
LCY	Middle	Distal	Middle	Small cylinder	89.5041	13.235	-42.5305	23.003	35.1922	48.3663	43.4981	45.615	21.3402	1e-06	2.93612	35.7194	13.2614	20.7065	17.9375	-72.479	3.59264	52.5163
LCY	Right	Distal	Middle	Small cylinder	83.4367	15.7452	-42.5305	20.6485	29.3101	43.4577	40.7375	34.8663	23.6598	1.65138	-1.05651	33.705	15.108	19.6522	18.1719	-52.9667	-3.4608	57.9437
LCY	Right	Middle	Middle	Small cylinder	54.7915	35.3944	26.9625	20.5311	28.5936	44.8491	48.8315	75.2674	63.0928	39.8165	7.23587	36.4389	16.8352	24.3913	21.5469	-43.683	9.04202	65.107
LCY	Right	Proximal	Middle	Small cylinder	48.2087	52.9568	62.1999	58.8484	58.6728	65.0485	61.1432	72.5535	64.9485	64.289	55.3931	42.0504	18.1023	23.337	16.7031	-25.2364	12.4369	81.7737
LCY	Left	Distal	Middle	Large prism	59.1913	-28.5558	20.9696	67.3298	76.999	83.4221	84.291	59.4652	67.732	60.1147	57.6167	35	4.75	15.0761	18.1562	-71.699	14.2717	22.4128
LCY	Left	Middle	Middle	Large prism	45.4035	20.1291	43.5787	66.2602	60.5894	74.5049	76.4561	7.62032	3.71134	57.6644	65.1597	34.8561	2.17045	39.5217	20.375	-94.2985	41.4527	9.60234
LCY	Left	Proximal	Middle	Large prism	-6.14034	51.0742	42.0039	19.0307	17.8746	67.292	73.7695	85.2139	72.8351	75.0535	62.3342	29.964	20.233	55.5761	20.625	-87.2011	-4.98795	8.4817
LCY	Middle	Proximal	Middle	Large prism	25.2712	42.9161	64.4641	45.6733	36.6891	45.738	45.9599	53.7166	58.9175	69.2546	64.1032	34.5683	16.7784	27.1413	20.625	-75.7421	-3.61461	6.35029
LCY	Middle	Middle	Middle	Large prism	58.0245	43.4993	16.284	62.6822	49.3135	49.8055	51.3304	-3.55615	14.8454	47.6911	51.3022	34.5683	5.38068	26.7717	20.625	-73.8084	23.4126	13.0412
LCY	Middle	Distal	Middle	Large prism	80.826	19.4839	5.53377	49.6187	33.4815	51.7638	52.6578	8.60963	9.27835	25.7454	23.0713	36.295	4.72727	47.5761	23.0469	-71.9077	23.9399	20.4352
LCY	Right	Distal	Middle	Large prism	90.5834	27.7218	-7.40342	32.7694	22.8966	32.273	29.6025	29.7326	17.165	40.2561	45.3931	35.5755	19.9489	40.3261	23.0469	-53.9665	20.0726	25.9066
LCY	Right	Middle	Middle	Large prism	74.6273	24.5486	-10.051	50.6228	37.7136	39.0883	34.8593	13.4759	30.6186	60.1797	65.0123	34.1367	11.9545	26.413	19.1562	-51.8571	26.2801	13.6784
LCY	Right	Proximal	Middle	Large prism	52.5454	12.4832	25.0705	33.5523	31.8474	48.4141	50.2118	97.1658	65.8763	70.0917	57.887	35.2878	24.5568	33.7609	17.9844	-59.2071	13.5246	-14.3596
LCY	Left	Distal	Middle	Small prism	105.086	-0.784006	-17.7289	51.5385	39.9589	49.2552	43.6858	7.74064	12.9897	31.1124	39.3612	36.1511	11.267	33.3587	13.5312	-87.7065	27.3238	17.6446
LCY	Left	Middle	Middle	Small prism	49.5797	10.6272	28.8737	30.9362	27.8866	49.0399	43.9106	64.893	69.1237	71.357	64.2998	32.4101	13.4489	44.5435	14.7344	-86.5529	22.7644	14.5903
LCY	Left	Proximal	Middle	Small prism	42.7976	39.7074	45.1892	61.4588	59.533	86.8196	85.9331	66.2299	66.3402	70.6002	59.57	34.2806	13.125	50.587	17.1562	-88.157	23.0061	12.5468
LCY	Middle	Proximal	Middle	Small prism	30.3808	47.2912	56.822	60.9163	60.0851	69.9331	65.6014	77.4198	60.3093	58.0696	55.3931	34.4245	16.1477	20.0761	19.0938	-75.5004	16.5569	4.54848
LCY	Middle	Middle	Middle	Small prism	53.2649	21.3842	7.41464	37.5959	32.9836	40.1687	35.9064	60.1203	69.1237	71.7775	69.1892	32.6978	14.0625	31.5543	17.1562	-75.764	19.2376	9.85504
LCY	Middle	Distal	Middle	Small prism	87.9046	9.92867	-14.0058	66.3006	52.5513	63.7528	58.5148	-7.52674	-0.463917	7.47324	16.1794	39.8921	1.98295	31.6087	20.0625	-73.8633	24.731	22.7863
LCY	Right	Distal	Middle	Small prism	102.704	14.3836	-17.8447	58.5098	47.7256	57.4638	53.0676	3.35561	5.56701	7.45795	20.4914	39.8921	10.0625	27.75	18.8125	-51.4945	24.8738	29.0927
LCY	Right	Middle	Middle	Small prism	46.9836	37.2593	-3.44584	32.3443	23.2365	34.7448	34.4706	71.5775	64.0206	70.5352	61.1056	32.9856	25.9432	27.5652	19.125	-49.6268	14.1948	17.6116
LCY	Right	Proximal	Middle	Small prism	62.5945	25.327	61.3476	49.1435	45.3319	53.827	54.9318	102.968	69.5876	75.0535	59.2875	32.9856	9.75568	24.7391	22.7031	-42.3646	13.6564	1.45024
LCY	Left	Distal	High	Large sphere	71.787	7.43474	-24.5652	16.7995	15.7801	27.3423	20.9201	18.7159	11.6879	6.68307	30.3245	33.705	17.6118	28.7429	15.4167	-85.5092	1.09867	20.4572
LCY	Left	Middle	High	Large sphere	44.7982	-0.711363	25.0542	35.9648	18.0936	27.1336	52.7874	27	51.104	35.3547	36.9231	33.705	24.8294	29.5857	30.8333	-84.9599	2.01056	21.4899
LCY	Left	Proximal	High	Large sphere	32.7096	15.3461	50.4363	47.5881	37.7447	49.0631	83.5362	53.3523	56.2053	47.5709	14.387	33.5611	14.7265	27.9286	31.1111	-97.0232	4.04309	12.8874
LCY	Middle	Proximal	High	Large sphere	29.4804	31.4	65.0849	53.6913	45.4866	51.8738	65.7054	56.4886	56.2053	40.8879	21.887	31.4029	14.5765	19.4286	22.7083	-74.1929	2.92245	6.6689
LCY	Middle	Middle	High	Large sphere	19.3334	16.3095	16.5935	18.4039	19.8464	35.4267	46.7113	43.6023	44.1553	47.9108	56.3942	29.964	24.5471	33.8714	28.4722	-65.9969	0.186773	-0.9888
LCY	Middle	Distal	High	Large sphere	69.5043	7.91821	-28.4901	11.1661	5.92176	20.9972	25.4034	24.1705	16.4605	17.2449	30.8293	31.9784	28.4118	40.5143	24.6528	-72.0396	-2.20832	13.7114
LCY	Right	Distal	High	Large sphere	78.9483	12.473	-35.0498	9.22819	6.32755	24.2532	24.301	24.7841	10.8058	10.1911	33.7861	32.9856	28.4559	44.1571	22.5	-58.8995	-2.52693	0.593279
LCY	Right	Middle	High	Large sphere	29.0767	21.5826	0.208907	4.0625	-3.91304	5.9833	19.3594	47.0114	46.3148	29.8593	37.3197	26.7985	21.7853	36.4571	36.1111	-54.2851	-6.89962	-0.59328
LCY	Right	Proximal	High	Large sphere	40.7965	11.2713	35.251	25.4132	24.3016	31.8646	42.1831	70.9773	59.6588	44.8146	33.5337	30.2518	12.9706	22.3429	30.4167	-51.6923	-4.02112	-13.9311
LCY	Left	Distal	High	Small sphere	81.8992	4.56516	-32.9839	29.7882	25.0391	32.3098	27.7172	19.875	13.8474	10.2117	29.6394	34.2806	21.8471	24.3143	17.0833	-91.9584	-2.03253	24.9178
LCY	Left	Middle	High	Small sphere	54.5206	20.1461	12.2129	49.7441	40.9556	51.8182	63.0359	34.2273	36.8363	24.333	32.1635	36.0072	18.5735	36.7857	26.6667	-93.3097	6.61397	16.9414
LCY	Left	Proximal	High	Small sphere	50.2405	19.673	42.4928	56.8792	48.4349	63.3117	80.1392	57.2045	56.2802	46.7643	56.6466	39.3166	17.0824	41.4286	29.7222	-105.944	1.9776	15.678
LCY	Middle	Proximal	High	Small sphere	30.1137	28.2887	57.0477	53.8486	50.6035	71.9388	90.7595	68.1818	61.4563	43.2563	47.5962	33.2734	14.9029	39.7	28.6111	-67.0406	-3.85632	1.18656
LCY	Middle	Middle	High	Small sphere	35.9596	38.8348	8.7828	39.4128	34.3402	48.423	63.3852	48.4091	50.2302	39.2815	39.3389	33.1295	22.0941	32.8	31.3194	-68.7985	2.51595	6.74581
LCY	Middle	Distal	High	Small sphere	87.1953	13.913	-24.2031	40.2454	31.8751	42.9545	49.7173	21.4432	19.4355	5.89016	10.8173	35.7194	20.0029	30.9	23.6806	-72.8855	5.58122	15.7549
LCY	Right	Distal	High	Small sphere	92.4358	11.513	-25.7323	36.0067	27.7668	39.2254	41.7761	12.9205	9.93204	7.10526	17.2716	34.5683	21.4059	32.5	21.1806	-60.152	1.98859	4.87808
LCY	Right	Middle	High	Small sphere	45.0766	32.1183	5.80837	29.8196	16.7971	37.987	50.8806	52.3977	49.2982	20.8387	20.8774	32.5539	26.0647	40.3429	31.4583	-54.9883	0.593279	0.92288
LCY	Right	Proximal	High	Small sphere	40.0936	12.7043	17.3469	21.1745	25.3607	37.987	58.8538	78.375	63.1706	60.9336	51.0577	25.7913	11.6029	29.1	30.3472	-45.9243	-11.4151	-19.5453
LCY	Left	Distal	High	Large cylinder	67.326	0.966901	-35.163	6.11367	19.2958	34.4666	35.7	43.4659	18.6283	2.75286	4.57933	34.1367	13.8353	19.6571	19.5833	-85.5202	-7.14133	50.0443
LCY	Left	Middle	High	Large cylinder	71.5504	-17.4801	41.5004	31.3402	46.4952	67.166	85.0552	64.6023	31.6186	10.5927	-5.84135	42.3382	20.4971	28.7571	28.6806	-79.6863	9.59136	49.4839
LCY	Left	Proximal	High	Large cylinder	42.4528	18.9443	39.496	48.9115	70.4163	80.6354	83.5234	62.9659	33.7698	10.5892	10.7452	39.7482	20.8853	23.0714	24.6528	-85.9706	29.0378	65.0191
LCY	Middle	Proximal	High	Large cylinder	27.5456	19.4139	54.2899	44.2555	58.6586	72.5232	73.7299	56.7955	45.4161	30.3192	35.9495	39.7482	22.1382	31.6	19.375	-43.9796	29.7299	80.6201
LCY	Middle	Middle	High	Large cylinder	67.5418	-20.5775	5.96353	5.92492	18.4809	33.1586	35.4244	53.0455	47.9875	27.9748	18.9663	39.0288	17.8765	34.9571	23.9583	-69.1501	20.9516	63.7886
LCY	Middle	Distal	High	Large cylinder	81.92	-7.65573	-35.3182	13.7584	32.8484	56.6187	53.941	43.7045	14.6963	-1.97025	-0.0360585	36.0072	15.3794	26.0571	22.9167	-64.4917	-4.06507	44.0455
LCY	Right	Distal	High	Large cylinder	67.674	10.8017	-36.0003	-5.21812	10.2406	37.82	37.2287	42.3409	21.1664	1.58238	-3.67789	32.1223	15.9794	27.4857	24.0278	-48.2315	-9.09696	46.4956
LCY	Right	Middle	High	Large cylinder	64.7092	20.8643	-1.75355	-7.98867	-1.63492	9.64286	13.309	54.4091	51.0458	42.0584	27.2957	39.1727	17.7618	32.2714	27.7778	-42.9359	13.7663	66.4583
LCY	Right	Proximal	High	Large cylinder	69.0032	17.753	30.3014	15.883	17.373	16.962	2.69833	57.3068	59.2718	63.2849	79.8678	44.3525	20.4706	18.5286	18.4722	-23.7532	30.5869	77.7087
LCY	Left	Distal	High	Small cylinder	78.7813	-0.704413	-41.548	15.5914	30.3749	44.6382	41.0198	45.9545	20.276	-0.381007	11.6466	34.2806	14.1882	19.1286	16.6667	-86.0036	-4.55947	47.0119
LCY	Left	Middle	High	Small cylinder	68.0985	-6.69225	48.8456	45.172	59.4466	75.6818	80.1392	56.8295	28.1401	5.50229	7.57212	41.0432	21.3882	31.5571	23.4722	-79.8071	5.96576	45.9243
LCY	Left	Proximal	High	Small cylinder	57.6593	29.7391	49.6507	66.3884	73.575	74.4712	69.1953	59.0455	45.3412	29.159	35.9495	41.7626	15.8824	23.4857	21.3194	-93.2548	22.1491	66.1727
LCY	Middle	Proximal	High	Small cylinder	46.197	40.5096	70.9527	61.7743	72.686	80.8163	83.549	64.2273	53.2053	41.6705	40.024	39.7482	17.0382	24.6857	20.2778	-51.3627	27.4227	79.06
LCY	Middle	Middle	High	Small cylinder	78.8161	-39.5358	17.544	42.4748	59.3961	80.3989	82.3825	61.6023	38.0888	7.87757	-4.03846	40.3238	17.85	27.3714	23.6111	-59.1852	19.6442	58.2733
LCY	Middle	Distal	High	Small cylinder	72.5595	10.3217	-40.5975	15.6753	33.5858	49.0492	48.9834	50.4545	27.233	3.9405	4.03846	35.8633	14.2676	25.0571	22.2222	-68.4689	0.06592	45.4299
LCY	Right	Distal	High	Small cylinder	72.5456	10.3217	-36.7956	6.12416	22.3619	47.9499	48.6149	47.0114	27.233	-2.75286	-2.05529	32.6978	15.0882	28.6286	22.2222	-52.4943	-3.81237	47.748
LCY	Right	Middle	High	Small cylinder	39.4603	24.2243	8.24607	2.08263	17.7114	41.7718	45.2339	70.3977	59.2718	38.5366	6.70673	36.295	14.6735	29.4143	26.5278	-38.3435	9.25077	67.3373
LCY	Right	Proximal	High	Small cylinder	58.23	23.2608	42.687	35.8075	40.4034	44.9165	39.9398	64.6023	69.2039	68.0149	70.9255	40.8993	20.2147	19.2429	20.625	-22.9841	17.6885	85.2345
LCY	Left	Distal	High	Large prism	61.6401	-34.4975	17.0786	65.7949	73.474	83.1401	80.1328	36.9205	47.1637	44.8284	57.1514	34.1367	0.582352	12.9143	15.9722	-70.2487	3.49376	21.9184
LCY	Left	Middle	High	Large prism	34.1293	18.4713	35.0441	49.547	42.9374	78.3673	86.9524	19.4659	9.49514	53.0835	60.649	32.8417	10.0676	52.8286	24.4444	-92.4528	29.3344	5.17472
LCY	Left	Proximal	High	Large prism	15.0534	34.0383	30.5083	32.0176	21.9814	68.4044	80.4821	63.1023	70.5478	66.0137	74.4231	29.964	28.6765	62.2	23.5417	-89.3985	-11.0526	14.5683
LCY	Middle	Proximal	High	Large prism	43.4132	39.5496	6.3451	40.1216	32.3163	40.9091	53.8417	61.3977	63.6741	73.4451	58.3413	34.2806	21.5735	31.2143	26.5972	-69.5456	-9.1409	-0.13184
LCY	Middle	Middle	High	Large prism	33.9414	33.8069	4.02061	26.5268	19.4221	45.3757	61.4496	38.5909	37.0818	72.3364	55.0601	30.6834	15.5912	38.5143	29.0972	-68.359	9.50346	0.087893
LCY	Middle	Distal	High	Large prism	69.6853	3.60516	4.39242	37.7454	27.5546	32.5603	40.2475	4.60227	3.44521	67.2254	64.4712	32.6978	9.75	35.1429	24.375	-70.5783	14.1618	11.2613
LCY	Right	Distal	High	Large prism	85.7756	15.3426	-17.498	37.4329	30.316	20.051	21.2758	3.13636	3.00832	46.3902	74.6034	33.4173	13.7029	34.1286	23.5417	-57.5921	15.7878	6.78976
LCY	Right	Middle	High	Large prism	47.6585	17.0208	-15.3287	16.2164	19.8717	27.5371	25.4387	43.6023	51.8779	70.7506	78.8582	29.5324	28.65	22.4143	20.1389	-57.4163	15.0078	-10.4593
LCY	Right	Proximal	High	Large prism	34.9436	18.2365	3.26724	13.2802	15.7128	28.3024	38.4016	86.8977	66.6325	75.8513	61.9111	30.2518	18.1765	29.7429	27.5	-47.8799	3.04331	-15.7659
LCY	Left	Distal	High	Small prism	83.7782	-7.41052	-23.4693	42.1623	36.7294	46.8089	46.676	8.52273	16.0402	38.4542	48.3173	33.705	16.8794	30.9429	18.75	-85.2675	9.52544	21.5558
LCY	Left	Middle	High	Small prism	37.1358	-2.15136	31.3036	33.5382	45.1499	72.1475	81.5942	64.9432	69.1539	69.9714	74.3149	34.2806	23.3912	49.7714	21.8056	-89.3216	11.536	8.3169
LCY	Left	Proximal	High	Small prism	26.8984	36.6835	40.2913	52.7747	57.0995	86.7718	95.6883	69.7159	55.2566	54.2677	62.9928	32.5539	14.4088	48.2286	24.3056	-98.2977	7.86645	7.92138
LCY	Middle	Proximal	High	Small prism	31.0114	48.6591	28.0901	58.8675	52.8901	51.7069	77.0948	66.9545	55.7684	52.6613	39.3389	34.1367	16.3765	12.8571	29.2361	-86.2673	-0.417494	3.84533
LCY	Middle	Middle	High	Small prism	47.234	13.4226	4.44413	30.5495	26.5898	35.4128	39.8469	62.25	60.5908	70.349	80.9856	33.2734	14.4971	26.3	24.0278	-79.5215	6.6689	5.21866
LCY	Middle	Distal	High	Small prism	86.9587	-1.42615	-14.3782	64.9413	53.0349	53.808	54.6717	-14.8977	-3.86547	21.2265	29.2428	36.8705	2.35588	21.0857	22.9861	-77.1374	18.8861	19.1717
LCY	Right	Distal	High	Small prism	88.9491	7.67648	-14.8534	58.9409	47.13	49.4805	52.8034	-10.0909	3.42025	12.2094	26.6106	37.1583	8.3647	22.8714	19.4444	-57.9217	16.1284	17.271
LCY	Right	Middle	High	Small prism	34.7069	33.0713	-4.38835	18.8633	13.1467	27.7041	32.255	72.4432	67.061	70.7403	69.8077	29.5324	28.1294	30.6714	22.1528	-57.2735	0.889919	2.29621
LCY	Right	Proximal	High	Small prism	60.6658	0.010375	47.1515	48.901	41.8446	56.3126	64.5741	92.1477	65.3467	57.7826	45.6851	37.3022	15.4765	31.5429	26.25	-48.1326	2.9664	-12.5028
LY	Left	Distal	Low	Large sphere	61.875	6.03117	-23.512	17.6351	8.60294	15.4688	24	27.757	36.3636	19.7368	26.129	36.1511	44.1176	37.9839	22.2794	-105.011	12.2391	11.8436
LY	Left	Middle	Low	Large sphere	30.9375	-7.38521	37.2247	48.9527	45.6618	35.1562	43.3333	40.7944	51.3636	32.7632	36.2903	39.4604	33.3088	29.7581	24.7059	-105.769	17.9302	8.95413
LY	Left	Proximal	Low	Large sphere	1.6875	31.7906	58.1233	74.4932	66.5074	52.3125	69.6667	34.486	50	35.1316	25.0403	34.4245	14.3382	19.5968	24.0441	-113.525	8.17408	10.7779
LY	Middle	Proximal	Low	Large sphere	-10.6875	13.5443	47.674	61.723	60.5515	59.0625	79	38.271	46.8182	23.6842	17.7823	35.2878	21.3971	29.0323	25.8088	-88.5965	4.05408	-11.7118
LY	Middle	Middle	Low	Large sphere	33.1875	-42.8045	33.3062	33.75	33.75	43.875	53.6667	43.3178	48.1818	29.6053	37.7419	35.8633	44.7794	38.7097	22.7206	-88.8491	9.33866	-7.84448
LY	Middle	Distal	Low	Large sphere	61.875	15.1543	-36.5737	18.2432	1.32353	10.6875	21.6667	30.7009	35	18.1579	22.1371	34.4245	43.0147	41.8548	27.5735	-93.6833	6.78976	3.51573
LY	Right	Distal	Low	Large sphere	73.6875	3.88455	-43.1045	12.7703	-1.32353	12.6562	21.6667	28.5981	35.4545	17.3684	27.9435	32.9856	42.7941	45.2419	24.0441	-73.6436	8.82229	10.4813
LY	Right	Middle	Low	Large sphere	51.75	-27.2415	26.1223	27.6689	14.2279	21.9375	36	44.1589	57.2727	32.7632	37.0161	33.9928	38.6029	38.2258	32.8676	-63.459	10.2945	7.55882
LY	Right	Proximal	Low	Large sphere	-12.375	3.88455	47.0209	52.2973	48.9706	55.9688	80.6667	42.8972	49.0909	22.5	11.25	33.4173	26.9118	33.871	29.7794	-68.4909	3.88928	-20.0507
LY	Left	Distal	Low	Small sphere	70.875	9.2511	-42.4514	26.4527	21.1765	22.5	19.6667	27.3364	36.3636	30.3947	39.5564	35.5755	35.9559	27.3387	11.9118	-109.548	8.06421	-9.75616
LY	Left	Middle	Low	Small sphere	41.625	-23.4849	33.3062	33.1419	30.1103	29.25	29.3333	56.7757	67.7273	67.1053	83.4677	33.8489	34.8529	27.5806	12.7941	-110.317	5.95477	-1.3184
LY	Left	Proximal	Low	Small sphere	19.125	24.2774	64.001	63.2432	53.6029	37.125	49.3333	64.7664	72.7273	65.9211	60.6048	35.8633	15	19.3548	19.1912	-120.271	7.80053	10.6351
LY	Middle	Proximal	Low	Small sphere	-21.9375	22.1308	90.7774	50.473	53.2721	55.6875	76.6667	70.6542	69.0909	51.3158	53.3468	30.8273	17.6471	30.9677	19.6324	-88.7832	2.27424	-15.8867
LY	Middle	Middle	Low	Small sphere	31.5	-29.9247	38.5308	32.5338	33.4191	39.375	45	57.1963	69.0909	63.9474	83.1048	30.3957	32.6471	33.1452	15.2206	-89.5083	7.94336	-10.3165
LY	Middle	Distal	Low	Small sphere	61.875	7.64113	-28.7367	25.8446	20.8456	18.5625	22.6667	23.972	38.6364	30.7895	50.0806	33.2734	33.3088	24.6774	13.6765	-93.892	10.5582	0.0109865
LY	Right	Distal	Low	Small sphere	64.125	10.3244	-28.7367	24.3243	14.8897	23.3438	23.6667	23.972	32.7273	23.6842	48.2661	31.6906	35.9559	33.1452	13.6765	-78.236	12.0524	1.27445
LY	Right	Middle	Low	Small sphere	61.875	-0.94535	9.79519	15.5068	-1.65441	-1.40625	11.6667	62.243	69.5455	52.8947	66.7742	28.0935	30.6618	28.5484	23.1618	-72.0615	6.03168	9.48149
LY	Right	Proximal	Low	Small sphere	23.0625	3.34789	56.8171	30.4054	27.1324	36.8438	50.3333	81.5888	78.1818	57.6316	59.5161	30.6834	11.25	29.0323	24.0441	-63.2612	3.53771	-2.70272
LY	Left	Distal	Low	Large cylinder	73.6875	-6.3119	-33.9613	10.9459	29.1176	35.4375	35.3333	48.3645	30	9.47368	13.7903	37.8777	21.1765	22.2581	15.2206	-95.6938	10.6461	39.519
LY	Left	Middle	Low	Large cylinder	-52.875	24.2774	26.1223	56.25	70.8088	50.3438	39	47.1028	49.5455	39.0789	42.0968	6.65459	2.20588	11.129	9.2647	-80.1807	5.71307	85.5971
LY	Left	Proximal	Low	Large cylinder	-22.5	9.2511	24.8161	53.5135	78.4191	66.0938	66.6667	50.4673	38.6364	26.8421	33.3871	28.3813	11.4706	19.8387	11.4706	-95.0676	25.2254	69.0402
LY	Middle	Proximal	Low	Large cylinder	30.375	-8.99518	16.9791	27.0608	37.0588	48.375	68	54.6729	53.6364	35.5263	33.75	43.9209	22.9412	37.9839	18.5294	-39.7607	64.9202	70.4794
LY	Middle	Middle	Low	Large cylinder	50.625	-43.3411	14.3668	23.4122	45	58.7812	69.6667	57.6168	34.5455	9.07895	12.7016	41.331	26.6912	29.0323	15.4412	-65.6563	44.5619	41.6285
LY	Middle	Distal	Low	Large cylinder	57.9375	-6.3119	-35.9206	14.2905	31.4338	43.875	48	38.6916	29.5455	7.10526	13.4274	38.741	26.6912	25.1613	15.6618	-77.1813	23.852	40.4089
LY	Right	Distal	Low	Large cylinder	55.6875	-2.55532	-64.6562	10.6419	21.1765	27.2812	32	32.3832	29.5455	10.2632	23.9516	36.1511	29.1176	26.129	14.5588	-58.3062	21.3691	49.5059
LY	Right	Middle	Low	Large cylinder	50.0625	-21.8749	10.4483	7.2973	5.95588	12.0938	20.3333	60.5607	58.1818	38.6842	38.4677	37.1583	19.8529	26.129	16.1029	-43.6061	36.6625	62.1406
LY	Right	Proximal	Low	Large cylinder	35.4375	-28.8514	24.8161	14.8986	2.64706	11.5312	23.3333	57.1963	66.3636	46.5789	58.0645	42.1943	26.25	29.0323	11.6912	-16.1174	51.4066	79.8401
LY	Left	Distal	Low	Small cylinder	62.4375	0.12796	-35.2675	13.0743	30.7721	36.8438	34	45.4206	32.2727	15	33.3871	36.5827	26.25	26.8548	11.6912	-95.1775	14.5024	36.9152
LY	Left	Middle	Low	Small cylinder	70.875	-10.6051	26.1223	31.0135	28.7868	21.9375	15	71.4953	70.9091	55.2632	50.4435	41.4748	14.7794	18.1452	12.1324	-100.967	9.69024	65.2278
LY	Left	Proximal	Low	Small cylinder	-36.5625	8.71444	39.1839	63.5473	81.7279	69.1875	75.6667	65.6075	50.4545	43.8158	48.629	26.6547	7.94118	16.2097	12.1324	-91.2552	31.0483	69.3478
LY	Middle	Proximal	Low	Small cylinder	27.5625	-3.62863	37.8777	41.6554	59.2279	63.2812	76.6667	73.1776	60	48.5526	50.8065	42.9137	20.2941	28.3065	11.0294	-37.08	62.6789	74.105
LY	Middle	Middle	Low	Small cylinder	37.6875	-8.45852	25.4692	38.6149	44.6691	44.4375	47	57.6168	59.0909	38.2895	41.0081	40.8993	19.6324	25.1613	13.2353	-63.1184	37.893	60.163
LY	Middle	Distal	Low	Small cylinder	63	2.27458	-60.7377	18.8514	28.4559	34.3125	33.3333	39.9533	35.9091	16.1842	28.3064	35.5755	23.8235	25.4032	13.0147	-74.8741	22.9731	45.6825
LY	Right	Distal	Low	Small cylinder	52.3125	1.73792	-69.2278	18.8514	29.7794	31.2188	29.6667	37.4299	33.6364	14.6053	34.4758	34.8561	23.8235	20.5645	9.04412	-55.9441	21.7756	49.4949
LY	Right	Middle	Low	Small cylinder	59.0625	-14.3617	21.5507	20.6757	18.8603	19.4062	16	71.0748	70	52.5	53.3468	38.0216	17.8676	19.3548	10.5882	-44.496	23.6982	67.568
LY	Right	Proximal	Low	Small cylinder	32.625	-6.3119	33.3062	22.5	14.8897	14.625	23.3333	70.6542	76.8182	65.1316	75.4839	39.1727	18.9706	22.5	10.5882	-19.1058	48.5501	80.2576
LY	Left	Distal	Low	Large prism	8.4375	-27.7781	37.2247	58.3784	75.1103	69.1875	67.6667	15.5607	28.1818	51.3158	71.8548	38.5971	0.661764	31.6935	9.70588	-88.7063	28.027	20.633
LY	Left	Middle	Low	Large prism	-2.25	11.3977	57.4702	61.4189	59.8897	56.25	54.3333	15.9813	59.5455	58.0263	72.2177	34.7122	17.2059	27.8226	12.5735	-111.581	43.0457	4.10901
LY	Left	Proximal	Low	Large prism	-42.75	27.4974	82.9404	62.3311	65.8456	48.9375	37.3333	59.2991	60	56.0526	54.7984	16.7266	4.85294	9.91936	7.94117	-103.846	1.74688	83.5755
LY	Middle	Proximal	Low	Large prism	5.0625	12.471	27.4284	45	33.4191	54	68.6667	57.1963	60.9091	46.5789	56.6129	32.9856	32.2059	39.1935	16.9853	-92.5187	7.73461	-7.30613
LY	Middle	Middle	Low	Large prism	29.8125	0.664614	13.7137	33.1419	26.4706	47.8125	59	36.1682	55.4545	52.8947	61.6935	35	38.8235	40.4032	14.5588	-92.4308	13.8981	-8.4048
LY	Middle	Distal	Low	Large prism	19.6875	-11.1418	11.7544	38.9189	48.3088	62.7188	65.6667	19.3458	40.9091	29.2105	48.2661	33.5611	34.6324	33.3871	11.6912	-82.9383	20.8747	8.34986
LY	Right	Distal	Low	Large prism	57.375	7.64113	-36.5737	22.8041	36.0662	37.9688	38.3333	45.8411	27.7273	15.7895	25.7661	36.4389	18.75	15.4839	10.5882	-50.4068	17.9192	53.7907
LY	Right	Middle	Low	Large prism	53.4375	3.34789	-1.30721	47.1284	36.7279	33.75	33.3333	23.972	51.8182	43.8158	66.0484	40.4676	19.1912	21.2903	8.16176	-52.6701	36.8822	38.9587
LY	Right	Proximal	Low	Large prism	45.5625	-52.4643	31.3469	25.8446	22.1691	38.5312	49.3333	67.7103	73.1818	58.4211	63.1452	29.5324	39.4853	36.7742	14.1176	-76.1815	7.28416	-26.1153
LY	Left	Distal	Low	Small prism	60.75	-3.62863	-38.5329	15.2027	19.5221	28.4062	23	39.5327	40.9091	24.4737	50.0806	32.2662	25.3676	25.6452	5.29412	-100.11	11.1405	17.7874
LY	Left	Middle	Low	Small prism	42.1875	-21.3382	48.9801	37.3986	40.6985	48.0938	45.3333	66.028	66.3636	55.6579	67.5	31.9784	22.2794	33.3871	10.5882	-105.889	19.4903	19.743
LY	Left	Proximal	Low	Small prism	-35.4375	33.4006	92.7367	69.0203	78.75	64.9688	69.3333	60.5607	60	48.9474	60.2419	26.5108	1.54412	17.6613	9.70588	-121.095	15.4912	25.4122
LY	Middle	Proximal	Low	Small prism	0.5625	18.9109	42.4493	57.4662	61.2132	67.7812	83.3333	61.4019	54.0909	48.5526	52.9839	36.4389	12.5735	32.1774	15.2206	-89.3545	1.77984	-12.5138
LY	Middle	Middle	Low	Small prism	28.125	-13.8251	28.7346	15.8108	12.9044	42.4688	46	67.2897	67.7273	65.9211	82.379	28.2374	39.2647	44.0323	11.6912	-90.3433	3.37291	-5.81194
LY	Middle	Distal	Low	Small prism	28.6875	-3.62863	1.9582	33.75	57.2426	56.25	54	23.972	27.2727	18.9474	41.7339	35	22.7206	20.3226	7.05882	-86.0585	18.6224	11.8656
LY	Right	Distal	Low	Small prism	59.625	3.88455	-33.9613	18.8514	30.4412	33.75	30.6667	41.215	30	19.3421	42.0968	34.7122	16.1029	14.7581	6.83823	-55.6584	16.2712	47.0998
LY	Right	Middle	Low	Small prism	55.125	-0.945351	28.7346	38.6149	22.5	24.1875	28.6667	67.7103	70.9091	44.6053	44.2742	37.8777	18.9706	23.2258	13.0147	-51.5165	25.2034	47.9019
LY	Right	Proximal	Low	Small prism	48.9375	-4.16528	7.18286	51.0811	56.25	49.2188	52.6667	60.1402	66.8182	54.8684	74.7581	38.1655	9.70588	19.5968	13.4559	-48.0886	21.9623	20.9626
LY	Left	Distal	Middle	Large sphere	55.3378	16.9611	-35.0544	18.5664	4.71774	14.6939	16.56	22.0673	32.1429	18.2328	27.8731	36.1511	43.3594	32.5781	19.9286	-98.9679	5.38347	9.38261
LY	Left	Middle	Middle	Large sphere	31.0135	-9.94947	27.6133	35.5594	32.6613	30.3061	37.44	41.1058	48	28.7069	30.8955	35.7194	42.8906	29.2969	24.8571	-101.055	9.07498	3.09824
LY	Left	Proximal	Middle	Large sphere	-22.5	17.6692	45.3691	54.1259	52.2581	47.7551	67.32	41.9712	51.4286	33.75	18.4701	36.8705	28.8281	27.4219	26.7857	-105	1.37333	-4.2848
LY	Middle	Proximal	Middle	Large sphere	-29.1892	2.44354	35.4467	44.6853	43.9113	57.8571	77.04	45	45	24.0517	12.7612	36.295	33.2812	33.9844	28.9286	-84.1688	-0.999787	-20.6659
LY	Middle	Middle	Middle	Large sphere	35.2703	-12.7822	14.0353	16.6783	8.34677	26.3265	38.52	43.7019	49.7143	28.319	32.2388	35.1439	48.75	39.8438	29.3571	-86.0695	2.3072	-7.24021
LY	Middle	Distal	Middle	Large sphere	50.473	15.5447	-36.6211	15.7343	-2.17742	13.4694	22.68	24.2308	31.7143	12.4138	13.4328	33.9928	48.5156	37.9688	25.2857	-87.4209	3.99915	4.81216
LY	Right	Distal	Middle	Large sphere	66.2838	17.3152	-39.2323	12.2727	-7.62097	1.22449	13.32	24.2308	32.5714	13.5776	20.4851	32.9856	42.6562	36.0938	24.2143	-72.1714	6.96554	10.4813
LY	Right	Middle	Middle	Large sphere	49.2568	-5.70044	16.1242	27.0629	8.70968	16.2245	25.2	46.7308	53.5714	31.4224	26.194	33.8489	38.4375	35.625	28.5	-69.9741	7.0864	4.10901
LY	Right	Proximal	Middle	Large sphere	-9.72973	1.38128	35.969	41.2238	38.8306	51.7347	71.28	46.2981	49.7143	20.5603	8.39552	36.0072	35.1562	33.5156	30.4286	-67.6449	-2.20832	-20.0177
LY	Left	Distal	Middle	Small sphere	66.2838	13.0661	-41.8434	21.0839	12.7016	13.7755	11.16	20.7692	34.7143	27.5431	30.8955	34.1367	37.2656	26.4844	13.9286	-104.758	4.03211	-6.38325
LY	Left	Middle	Middle	Small sphere	12.1622	-7.47087	21.8687	23.6014	23.5887	33.0612	28.44	51.9231	63.8571	64.0086	69.8507	26.223	32.5781	31.875	12.8571	-106.691	2.97739	-11.8656
LY	Left	Proximal	Middle	Small sphere	-26.1486	21.9183	46.4136	44.0559	41.371	55.4082	57.24	67.0673	68.1429	54.6983	62.4627	35.4317	26.0156	38.2031	14.3571	-113.262	-1.35136	-15.0188
LY	Middle	Proximal	Middle	Small sphere	-28.5811	11.6498	48.5025	33.986	32.6613	56.9388	63.36	72.6923	69	51.2069	56.7537	31.259	15	40.0781	16.2857	-84.004	-5.768	-20.3803
LY	Middle	Middle	Middle	Small sphere	26.7568	-0.389148	7.76849	12.2727	6.53226	18.6735	25.56	48.8942	59.5714	55.0862	61.1194	27.518	33.0469	31.6406	16.0714	-87.1462	-3.61461	-8.88821
LY	Middle	Distal	Middle	Small sphere	53.5135	15.8988	-29.8321	26.4336	18.5081	18.3673	18.36	19.0385	32.1429	26.3793	33.2463	34.4245	35.1562	24.8438	15.8571	-89.761	5.54826	-0.72512
LY	Right	Distal	Middle	Small sphere	60.2027	16.607	-30.8766	22.028	10.8871	12.8571	11.16	22.9327	36.4286	26.7672	37.9478	31.6906	35.8594	26.7188	13.9286	-73.8633	6.93259	6.38325
LY	Right	Middle	Middle	Small sphere	46.8243	2.44354	9.85741	14.4755	-1.08871	11.9388	13.32	61.0096	68.5714	55.8621	63.1343	28.3813	32.1094	30.2344	15.6429	-67.7438	0.59328	4.88907
LY	Right	Proximal	Middle	Small sphere	-32.8378	12.0039	42.2357	23.2867	19.2339	49.898	64.44	75.2885	70.7143	49.6552	51.3806	21.0431	17.1094	40.0781	21.4286	-65.4146	-6.30635	-20.2045
LY	Left	Distal	Middle	Large cylinder	54.1216	12.0039	-29.8321	1.25874	21.0484	28.1633	26.64	45.8654	28.2857	7.37069	7.38806	36.8705	30.4688	26.0156	20.5714	-94.4194	4.08704	40.2222
LY	Left	Middle	Middle	Large cylinder	58.9865	-4.2841	19.7798	20.7692	20.6855	17.449	6.12	57.9808	55.7143	43.8362	29.8881	42.3382	22.7344	18.0469	13.7143	-101.253	3.26304	69.183
LY	Left	Proximal	Middle	Large cylinder	-105.203	19.7938	17.6909	69.2308	82.379	58.4694	43.92	41.5385	39	33.75	31.903	16.7266	-3.28125	7.5	9.85714	-103.11	-3.28501	86.0475
LY	Middle	Proximal	Middle	Large cylinder	43.7838	-1.80549	15.602	23.6014	25.0403	42.2449	56.88	59.2788	54	37.6293	41.6418	40.4676	15	34.6875	12	-35.0584	53.3622	74.8192
LY	Middle	Middle	Middle	Large cylinder	40.7432	-18.4475	17.1686	21.7133	31.5726	43.1633	50.04	59.2788	43.7143	24.4397	27.5373	36.1511	15.2344	26.0156	12	-58.2073	36.3988	45.9572
LY	Middle	Distal	Middle	Large cylinder	41.3514	6.69257	-19.3875	14.4755	23.9516	42.2449	45.36	35.0481	29.5714	9.69828	6.3806	37.1583	26.7188	26.25	16.7143	-70.3256	20.7868	40.354
LY	Right	Distal	Middle	Large cylinder	48.6486	13.0661	-33.4877	8.81119	13.7903	27.2449	29.88	39.375	29.5714	8.92241	9.73881	36.4389	28.125	26.9531	21.2143	-53.549	10.9867	48.0557
LY	Right	Middle	Middle	Large cylinder	70.5405	-11.0117	10.9019	8.4965	-5.44355	4.89796	19.8	59.2788	60.4286	35.6897	27.2015	37.0144	18.9844	29.2969	18.6429	-36.6845	24.7969	63.2282
LY	Right	Proximal	Middle	Large cylinder	66.8919	-25.8834	17.6909	13.8462	-4.71774	1.83673	17.28	52.7885	62.1429	45.7759	48.0224	37.8777	21.0938	24.375	12.8571	-19.2706	38.9038	77.8625
LY	Left	Distal	Middle	Small cylinder	60.8108	7.75483	-32.9655	11.3287	24.6774	29.6939	24.12	48.8942	34.2857	18.2328	26.194	34.5683	25.7812	23.6719	12.8571	-90.3873	7.20725	36.278
LY	Left	Middle	Middle	Small cylinder	52.9054	-19.1557	29.18	34.9301	46.8145	42.2449	33.84	69.2308	59.1429	54.3103	50.709	37.3022	17.3438	17.5781	11.7857	-91.3871	22.8742	45.1552
LY	Left	Proximal	Middle	Small cylinder	-46.2162	14.8366	20.302	56.6434	74.7581	68.8776	63	67.0673	55.2857	52.7586	51.0448	26.3669	9.375	17.1094	9	-89.4644	25.5	64.5466
LY	Middle	Proximal	Middle	Small cylinder	41.9595	-0.389148	33.3578	32.4126	43.5484	50.5102	56.52	72.6923	61.2857	58.9655	62.1269	35.7194	16.4062	24.375	10.0714	-37.6513	52.5053	73.1492
LY	Middle	Middle	Middle	Small cylinder	77.2297	-9.94947	18.2131	20.7692	20.6855	25.4082	19.44	70.9615	68.1429	55.4741	56.7537	37.7338	20.1562	23.2031	12	-63.9973	23.885	63.2612
LY	Middle	Distal	Middle	Small cylinder	50.473	10.9416	-36.6211	12.9021	22.8629	30	31.32	51.4904	39.4286	19.7845	16.1194	34.8561	26.9531	24.375	18.8571	-71.3584	13.5795	44.6388
LY	Right	Distal	Middle	Small cylinder	51.6892	12.712	-48.1102	11.6434	14.5161	21.7347	25.2	39.375	39.4286	18.2328	21.8284	32.8417	29.7656	27.4219	18.2143	-49.6268	14.4804	49.0884
LY	Right	Middle	Middle	Small cylinder	45.6081	14.1284	2.54618	1.88811	-14.1532	-1.83674	11.52	65.3365	70.2857	53.5345	46.3433	27.9496	9.60938	22.7344	12.2143	-42.1339	23.852	60.4596
LY	Right	Proximal	Middle	Small cylinder	57.1622	12.0039	26.5688	14.4755	-10.1613	-5.81633	12.24	71.8269	75	63.2328	65.8209	36.0072	11.9531	21.0938	12.2143	-20.4682	32.916	78.1262
LY	Left	Distal	Middle	Large prism	7.2973	-7.47087	29.18	61.0489	79.1129	72.2449	64.8	12.5481	50.1429	59.7414	60.1119	37.8777	3.51562	21.3281	10.2857	-81.0266	20.8417	21.9074
LY	Left	Middle	Middle	Large prism	-17.6351	14.1284	30.2244	57.5874	81.6532	77.7551	74.52	22.9327	62.1429	74.8707	72.5373	35.2878	15	22.5	9.85714	-92.1891	32.2898	5.42741
LY	Left	Proximal	Middle	Large prism	-25.5405	28.6459	49.0247	49.0909	38.1048	43.1633	38.16	57.1154	62.1429	57.0259	63.1343	21.4748	17.8125	29.2969	12.6429	-100.825	-5.13077	50.5387
LY	Middle	Proximal	Middle	Large prism	4.86487	13.0661	30.2244	32.7273	18.1452	38.5714	50.4	67.0673	63.8571	58.5776	52.3881	32.4101	31.4062	34.9219	19.2857	-85.7729	-0.802026	-7.83349
LY	Middle	Middle	Middle	Large prism	34.6622	8.46301	12.4686	13.5315	1.45161	28.7755	36.72	41.5385	59.5714	60.9052	56.7537	29.964	43.125	38.6719	19.7143	-85.0587	3.90027	-7.72362
LY	Middle	Distal	Middle	Large prism	32.8378	9.52526	10.3796	28.007	29.3952	50.5102	52.92	22.5	38.1429	24.4397	24.8507	32.9856	30.4688	31.4062	16.0714	-76.7968	14.1728	14.6782
LY	Right	Distal	Middle	Large prism	61.4189	15.5447	-15.7319	10.6993	13.0645	17.449	19.44	51.4904	37.7143	22.8879	28.5448	35.2878	24.8438	18.5156	13.7143	-46.166	7.0864	57.1856
LY	Right	Middle	Middle	Large prism	82.7027	19.4397	2.54618	33.042	7.98387	11.0204	15.12	45.4327	59.1429	44.2241	49.7015	40.4676	13.3594	18.0469	11.5714	-35.3221	19.1607	66.0958
LY	Right	Proximal	Middle	Large prism	46.2162	-20.5721	22.391	18.5664	9.79839	28.1633	33.48	75.7212	70.2857	61.681	57.4254	26.6547	31.875	31.875	18.2143	-72.4241	5.16373	-32.4766
LY	Left	Distal	Middle	Small prism	61.4189	6.33849	-26.1765	2.51748	17.7823	30	21.24	42.8365	33.4286	22.5	37.6119	29.964	20.625	24.1406	6.64285	-96.0454	6.15253	19.5233
LY	Left	Middle	Middle	Small prism	7.90541	5.63032	40.669	39.6503	38.4677	55.4082	44.28	66.2019	66	66.7241	77.9104	30.9712	22.2656	39.8438	9	-105.67	18.5125	-8.13013
LY	Left	Proximal	Middle	Small prism	-24.9324	21.5642	43.8024	78.3566	84.5565	78.6735	75.6	58.8462	55.7143	51.2069	58.7687	26.9424	-5.15625	15.2344	7.71428	-127.039	42.2657	-24.1047
LY	Middle	Proximal	Middle	Small prism	-4.25676	19.7938	26.5688	61.3636	64.2339	73.7755	82.44	60.5769	57.4286	46.9397	50.3731	37.0144	7.73438	31.1719	13.2857	-82.9933	3.51573	-24.1047
LY	Middle	Middle	Middle	Small prism	-3.04054	20.856	10.9019	33.042	25.7661	42.2449	42.48	54.9519	59.5714	53.1466	61.1194	28.669	27.4219	31.875	10.9286	-85.4543	7.70165	-7.28416
LY	Middle	Distal	Middle	Small prism	18.2432	14.8366	2.02395	22.3427	32.2984	47.1429	41.04	24.6635	40.7143	30.2586	42.6493	30.9712	26.7188	27.6562	10.2857	-81.7518	12.0084	8.20704
LY	Right	Distal	Middle	Small prism	51.0811	14.4825	-7.89844	10.3846	11.9758	17.449	16.56	38.0769	40.7143	23.2759	35.9328	32.8417	23.9062	22.2656	12	-50.7035	6.91061	51.0221
LY	Right	Middle	Middle	Small prism	61.4189	18.0233	-4.24282	26.1189	-1.08871	4.59184	10.08	65.7692	69.8571	43.8362	44.6642	36.0072	26.0156	21.7969	10.9286	-48.9676	11.8546	53.1864
LY	Right	Proximal	Middle	Small prism	17.6351	1.38128	19.2576	34.9301	33.75	47.1429	57.96	74.4231	67.2857	54.3103	58.097	30.1079	13.8281	29.0625	17.5714	-69.7214	1.70293	-24.5662
LY	Left	Distal	High	Large sphere	68.7162	16.2529	-39.7545	17.6224	1.81452	7.34694	13.32	21.2019	30	14.3534	21.8284	35.7194	42.4219	31.6406	19.2857	-99.7919	-2.9664	11.1734
LY	Left	Middle	High	Large sphere	15.8108	-15.6149	30.7466	29.2657	29.3952	37.6531	42.12	45	51.8571	39.569	46.6791	31.9784	39.375	32.1094	16.9286	-102.319	-0.703147	-9.21781
LY	Left	Proximal	High	Large sphere	-20.6757	1.73537	23.4354	39.021	43.9113	63.0612	72.72	48.0288	50.1429	33.3621	37.2761	36.4389	37.5	40.0781	21.4286	-101.956	-11.6239	-11.1624
LY	Middle	Proximal	High	Large sphere	-20.6757	-0.743235	28.6577	38.3916	39.9194	59.0816	70.2	46.7308	46.2857	23.2759	21.4925	34.1367	36.5625	37.0312	22.7143	-80.2905	-13.2609	-18.6554
LY	Middle	Middle	High	Large sphere	31.6216	-7.11678	8.81295	8.18182	-1.81452	19.898	29.88	40.6731	48	34.5259	37.2761	28.3813	44.5312	39.375	24	-83.7074	-11.1075	-4.95498
LY	Middle	Distal	High	Large sphere	54.7297	12.0039	-35.5767	12.9021	1.81452	14.0816	19.8	23.7981	30.8571	18.6207	22.5	34.5683	42.8906	34.6875	21.8571	-85.4103	-4.86709	8.30592
LY	Right	Distal	High	Large sphere	77.2297	18.7315	-39.7545	8.4965	-16.6935	-4.59184	7.92	31.1538	42.8571	20.1724	26.194	32.5539	43.3594	38.9062	21.6429	-65.7772	-2.17536	25.3572
LY	Right	Middle	High	Large sphere	57.1622	6.69257	9.85741	17.9371	-6.16936	2.7551	12.6	47.1635	55.2857	33.3621	27.2015	33.4173	35.625	36.5625	30.4286	-65.5904	-7.72362	12.1842
LY	Right	Proximal	High	Large sphere	-8.51351	-4.99227	23.9576	25.8042	19.9597	43.4694	62.64	47.1635	50.5714	26.7672	18.4701	29.2446	32.3438	36.3281	28.7143	-64.1621	-13.964	-22.9292
LY	Left	Distal	High	Small sphere	60.2027	13.4202	-38.7101	21.3986	13.7903	16.5306	14.4	23.3654	32.5714	24.4397	35.597	35.1439	36.5625	25.0781	13.0714	-101.297	-3.81237	-1.98859
LY	Left	Middle	High	Small sphere	31.6216	-23.7588	17.6909	16.993	14.1532	35.5102	26.28	54.9519	64.7143	63.2328	73.5448	28.669	42.8906	41.4844	13.0714	-102.473	-8.70144	-10.6351
LY	Left	Proximal	High	Small sphere	-9.12162	1.73537	33.3578	28.3217	25.0403	59.0816	56.88	71.8269	69	55.8621	64.8134	34.8561	38.9062	51.3281	13.9286	-108.098	-15.9746	-13.9421
LY	Middle	Proximal	High	Small sphere	-18.2432	-0.035062	28.1355	27.0629	29.3952	58.7755	54	68.3654	63.8571	50.819	60.1119	27.3741	24.8438	42.4219	11.7857	-77.2143	-18.7982	-18.0291
LY	Middle	Middle	High	Small sphere	13.3784	12.358	-1.10943	13.8462	4.71774	24.7959	23.76	40.6731	51	44.6121	58.4328	27.2302	34.4531	34.2188	13.5	-84.4215	-14.843	-4.19691
LY	Middle	Distal	High	Small sphere	61.4189	19.7938	-25.1321	25.1748	12.7016	20.2041	21.6	20.7692	32.5714	17.8448	25.8582	35.4317	35.8594	28.5938	18	-90.2115	-4.59243	-1.45024
LY	Right	Distal	High	Small sphere	61.4189	18.7315	-27.221	25.1748	11.6129	20.2041	20.88	25.5288	36.8571	22.1121	35.2612	34.8561	36.0938	33.0469	16.5	-75.1158	-0.307627	-3.51573
LY	Right	Middle	High	Small sphere	12.1622	12.712	-0.587205	-0.314686	-17.7823	11.9388	18.72	49.3269	59.1429	52.7586	57.4254	21.0431	33.9844	40.3125	18	-68.2162	-16.7327	-17.337
LY	Right	Proximal	High	Small sphere	-14.5946	5.27623	13.513	18.8811	23.5887	47.7551	47.88	64.0385	60	51.9828	61.4552	18.4532	19.4531	36.5625	16.7143	-59.4928	-20.4022	-28.9938
LY	Left	Distal	High	Large cylinder	39.527	4.21397	-2.67613	10.0699	33.0242	37.0408	36.36	48.8942	24.8571	5.81897	6.3806	38.3094	37.2656	25.5469	21.6429	-86.3442	-1.51616	39.7388
LY	Left	Middle	High	Large cylinder	54.7297	-2.51366	14.0353	25.1748	41.7339	47.7551	55.8	55.3846	34.7143	14.3534	9.73881	42.1943	30.7031	24.1406	20.5714	-84.4545	8.8992	52.3185
LY	Left	Proximal	High	Large cylinder	-18.8514	13.7743	15.0797	55.3846	74.0323	63.3673	63	51.4904	41.5714	31.4224	28.209	29.8201	4.21875	18.5156	13.0714	-81.7408	21.5668	77.3351
LY	Middle	Proximal	High	Large cylinder	69.3243	-9.94947	35.4467	25.4895	21.0484	31.8367	39.24	60.1442	56.1429	41.8966	49.3657	40.7554	16.6406	30	11.5714	-33.8609	47.4075	76.3573
LY	Middle	Middle	High	Large cylinder	66.8919	1.0272	9.33518	13.8462	15.2419	25.7143	28.44	59.2788	47.5714	29.8707	28.209	40.8993	19.2188	23.4375	14.7857	-57.9327	24.5662	58.6138
LY	Middle	Distal	High	Large cylinder	51.0811	5.63032	-19.3875	10.6993	16.3306	28.4694	29.88	44.1346	31.7143	6.98276	9.06716	37.5899	32.1094	30	22.7143	-67.9525	4.92203	48.3193
LY	Right	Distal	High	Large cylinder	57.7703	8.81709	-49.1547	-5e-07	-3.26613	9.4898	19.08	39.375	33.4286	6.98276	15.1119	31.1151	28.8281	31.1719	22.7143	-50.5057	4.88907	51.1209
LY	Right	Middle	High	Large cylinder	72.973	3.15171	10.3796	4.09091	-14.5161	-4.89796	11.16	62.7404	63	41.5086	34.2537	35.7194	11.9531	25.7812	13.5	-34.4102	22.4348	65.0301
LY	Right	Proximal	High	Large cylinder	82.7027	3.15171	21.8687	16.6783	-1.81452	4.89796	19.08	58.8461	60	44.2241	45.3358	39.4604	13.5938	22.2656	12.6429	-20.9406	44.5839	74.5555
LY	Left	Distal	High	Small cylinder	45	7.04666	-23.5654	21.3986	39.1935	44.0816	29.88	47.1635	27.8571	15.1293	34.5896	36.0072	23.2031	19.9219	7.28571	-87.1902	6.94357	28.862
LY	Left	Middle	High	Small cylinder	31.6216	-21.6343	19.7798	37.1329	52.621	56.6327	54.36	71.3942	61.7143	48.8793	58.097	36.7266	13.8281	26.4844	9.85714	-82.378	31.2021	21.6547
LY	Left	Proximal	High	Small cylinder	31.6216	10.2334	20.302	57.5874	71.8548	65.5102	65.52	72.6923	60.4286	52.7586	45.6716	41.1871	8.90625	22.2656	11.1429	-74.0501	31.6196	71.8418
LY	Middle	Proximal	High	Small cylinder	56.5541	-1.80549	42.2357	38.3916	44.2742	49.2857	56.52	71.3942	64.7143	54.3103	54.7388	36.4389	18.75	27.4219	9.85714	-33.1907	46.111	77.9833
LY	Middle	Middle	High	Small cylinder	45.6081	8.46301	8.81295	18.2517	19.5968	23.8776	25.2	60.1442	57	41.8966	45	33.2734	14.5312	23.2031	9.85714	-58.2513	32.1909	59.4818
LY	Middle	Distal	High	Small cylinder	49.2568	8.46301	-37.6656	16.3636	23.2258	27.8571	27	44.1346	42	25.2155	32.2388	33.5611	22.2656	24.6094	14.1429	-67.9086	15.667	38.9148
LY	Right	Distal	High	Small cylinder	68.1081	14.1284	-44.4546	9.75524	6.89516	18.6735	18.36	41.9712	42.4286	19.3966	31.903	31.5468	19.4531	22.0312	11.1429	-49.9673	8.6465	48.9236
LY	Right	Middle	High	Small cylinder	56.5541	10.5875	9.33518	0.629371	-21.4113	-10.102	6.48	70.5288	73.2857	57.4138	49.3657	28.0935	8.67188	22.9688	12.2143	-39.3982	23.2807	60.7453
LY	Right	Proximal	High	Small cylinder	58.3784	3.5058	38.0579	11.6434	-8.34677	-3.06122	12.96	73.125	72.4286	65.1724	65.1492	31.9784	5.15625	22.0312	12.2143	-18.5784	32.938	79.3237
LY	Left	Distal	High	Large prism	30.4054	-3.93001	31.7911	50.979	77.2984	77.449	65.16	37.6442	24.4286	43.0603	53.7313	36.295	5.625	18.5156	9.42857	-85.1357	17.8753	14.6452
LY	Left	Middle	High	Large prism	-32.8378	20.1478	28.6577	31.1538	57.7016	78.3673	78.48	52.7885	61.7143	61.2931	71.194	34.4245	26.25	43.8281	13.5	-94.2436	5.07584	1.02176
LY	Left	Proximal	High	Large prism	-17.027	25.1051	41.7135	49.0909	37.379	66.7347	69.84	48.8942	53.1429	58.9655	75.5597	31.1151	27.1875	49.9219	13.5	-99.5172	-5.02091	18.1829
LY	Middle	Proximal	High	Large prism	-14.5946	21.9183	24.4799	44.0559	28.3065	55.4082	62.28	57.5481	60	49.6552	59.4403	32.2662	34.4531	39.6094	13.9286	-85.0697	-4.92203	-6.0976
LY	Middle	Middle	High	Large prism	7.90541	14.1284	12.9908	10.0699	5.08064	34.5918	42.84	47.1635	66.4286	59.7414	60.4478	30.3957	40.5469	39.6094	15.4286	-84.839	-0.780053	-8.14112
LY	Middle	Distal	High	Large prism	23.1081	10.9416	9.33518	24.8601	28.6694	53.2653	53.28	21.6346	48.4286	25.6034	33.5821	32.4101	25.3125	36.0938	11.3571	-80.4663	6.46016	8.7344
LY	Right	Distal	High	Large prism	72.973	21.2101	-20.432	11.014	-8.70968	0.306123	9	41.9712	57.8571	36.8534	34.2537	30.1079	10.3125	21.5625	12.8571	-53.7468	4.98794	47.1438
LY	Right	Middle	High	Large prism	54.1216	21.9183	-9.46513	32.7273	12.3387	18.6735	15.84	44.1346	54	46.1638	60.4478	30.5396	32.3438	24.6094	12	-70.5124	14.0849	11.1954
LY	Right	Proximal	High	Large prism	37.0946	-1.09732	16.1242	27.6923	20.3226	32.1429	38.16	74.8558	69	58.5776	52.7239	26.7985	20.3906	28.5938	18.6429	-70.864	2.02155	-26.335
LY	Left	Distal	High	Small prism	48.6486	10.2334	-29.3099	21.3986	9.43548	16.8367	15.84	22.9327	44.5714	43.4483	54.0672	29.2446	33.2812	28.125	10.5	-98.4515	4.29579	6.31733
LY	Left	Middle	High	Small prism	6.68919	4.21397	31.2689	32.0979	39.5565	50.2041	44.64	66.2019	66.8571	71.3793	78.9179	30.9712	20.8594	33.0469	10.5	-101.78	3.30699	-5.98773
LY	Left	Proximal	High	Small prism	-41.3514	25.1051	42.2357	55.3846	64.2339	71.6327	70.2	53.2212	63.8571	66.7241	74.5522	32.1223	19.9219	33.2812	11.5714	-101.033	-10.4813	0.703147
LY	Middle	Proximal	High	Small prism	-31.0135	16.607	27.091	46.8881	54.7984	71.0204	73.08	59.7115	57.4286	50.819	62.7985	32.8417	9.14062	34.9219	10.7143	-79.3347	-12.0743	-12.7555
LY	Middle	Middle	High	Small prism	-7.9054	19.7938	9.85741	30.8392	31.2097	48.9796	46.08	51.0577	57.4286	60.1293	71.5298	28.669	32.5781	36.0938	10.9286	-84.3556	-3.84533	-3.24107
LY	Middle	Distal	High	Small prism	27.973	14.1284	-22.5209	22.6573	28.6694	36.4286	33.84	23.3654	48.4286	38.4052	51.0448	29.8201	33.2812	30.7031	10.9286	-85.2016	2.83456	2.59285
LY	Right	Distal	High	Small prism	51.0811	15.5447	-16.7764	-1.57343	-4.35484	13.4694	17.64	32.8846	51.4286	35.6897	39.9627	22.7697	24.1406	27.6562	13.0714	-64.3599	-2.23029	16.2053
LY	Right	Middle	High	Small prism	41.3514	13.4202	29.18	12.5874	-10.1613	-4.28571	14.4	75.2885	72.4286	55.8621	54.0672	21.6187	20.3906	26.4844	21.8571	-62.6569	-2.17536	14.8869
LY	Right	Proximal	High	Small prism	24.3243	2.08946	7.24626	31.4685	31.9355	44.0816	55.44	68.7981	67.7143	49.6552	43.9925	25.0719	9.375	26.0156	20.3571	-64.6565	-7.81152	-27.7853
SCY	Left	Distal	Low	Large sphere	102.222	8.89761	-31.2383	16.0714	8.03571	23.5227	20.0455	21.1062	27.3913	11.8182	25.9412	36.7266	28.9706	27.5	15	-82.9493	5.37248	40.9253
SCY	Left	Middle	Low	Large sphere	85	4.67764	10.3659	19.2857	13.5	20.4545	19.2273	42.2124	50.8696	37.7273	48.7059	36.4389	27.6471	23.2692	16.2	-82.9273	6.38325	38.8598
SCY	Left	Proximal	Low	Large sphere	76.1111	14.2685	34.5719	45.9643	38.5714	44.3182	39.2727	44.2035	54.7826	41.8182	46.0588	36.8705	19.7059	19.4231	15.3	-87.2121	10.0308	45.3529
SCY	Middle	Proximal	Low	Large sphere	67.7778	14.2685	48.1878	49.8214	44.3571	49.0909	45.8182	42.2124	54.7826	41.8182	50.2941	34.2806	17.6471	19.8077	14.4	-55.2409	12.4479	35.6627
SCY	Middle	Middle	Low	Large sphere	70.5556	5.82854	-2.49359	12.8571	7.07143	17.0455	18.4091	34.646	46.9565	33.1818	38.6471	33.705	23.9706	20.9615	15.3	-64.1951	1.45024	48.8907
SCY	Middle	Distal	Low	Large sphere	92.2222	20.023	-9.30154	13.8214	0.964286	16.0227	14.3182	15.531	21.5217	6.81818	27	31.8345	28.0882	25.9615	17.4	-68.0294	1.38432	46.6933
SCY	Right	Distal	Low	Large sphere	97.2222	19.2557	-7.78866	10.9286	-1.60714	16.7045	11.4545	16.3274	21.5217	13.1818	36.5294	31.5468	28.9706	28.8462	15.3	-55.9551	6.54805	38.1347
SCY	Right	Middle	Low	Large sphere	68.8889	8.89761	11.8787	7.07143	-2.25	8.52273	9.81818	41.8142	47.9348	33.1818	37.0588	33.5611	25.8824	24.2308	15.9	-50.9012	3.38389	48.627
SCY	Right	Proximal	Low	Large sphere	65	10.4321	33.8155	44.0357	33.4286	36.4773	40.0909	47.3894	59.1848	45.9091	45	35.7194	18.2353	23.6538	22.5	-36.9372	12.8983	37.3437
SCY	Left	Distal	Low	Small sphere	112.222	16.1866	-10.8144	28.6071	15.1071	36.4773	25.3636	16.7257	24.4565	7.72727	19.5882	35.8633	25.2941	24.6154	13.5	-81.1914	5.53728	37.3437
SCY	Left	Middle	Low	Small sphere	106.667	6.59581	-7.78866	31.8214	24.75	32.7273	24.1364	26.6814	38.6413	30	55.0588	38.3094	21.4706	19.2308	12.3	-85.663	3.61461	37.3986
SCY	Left	Proximal	Low	Small sphere	67.2222	11.9667	9.60942	28.2857	26.0357	26.25	25.3636	60.1327	67.0109	65	81	34.4245	18.2353	19.6154	12.3	-91.1673	0.736106	32.3447
SCY	Middle	Proximal	Low	Small sphere	77.7778	16.1866	34.5719	34.0714	27.6429	29.3182	31.0909	67.3009	73.3696	65.4545	82.5882	32.1223	14.8529	18.8462	13.5	-59.9213	2.29621	33.8939
SCY	Middle	Middle	Low	Small sphere	92.2222	11.9667	-2.49359	22.1786	11.25	19.4318	20.0455	34.646	48.913	35	42.3529	31.5468	21.7647	20.9615	15	-68.403	1.60405	37.5414
SCY	Middle	Distal	Low	Small sphere	110.556	17.7212	-11.5709	31.8214	18.3214	31.3636	27.4091	15.531	23.9674	9.09091	30.1765	33.9928	24.2647	21.3462	16.5	-69.6445	8.29493	41.0901
SCY	Right	Distal	Low	Small sphere	108.889	23.8593	-15.353	25.7143	13.5	26.25	22.5	12.7434	17.6087	4.54546	25.4118	30.3957	24.4118	24.6154	15	-54.6147	5.85589	39.2773
SCY	Right	Middle	Low	Small sphere	99.4444	11.1994	5.07079	34.0714	19.9286	28.9773	27.8182	21.5044	33.75	20.9091	37.0588	33.9928	20	21.3462	16.2	-48.0447	3.82336	39.9915
SCY	Right	Proximal	Low	Small sphere	93.8889	14.2685	30.0333	35.3571	29.5714	30.3409	27	66.5044	67.0109	59.5455	68.8235	34.1367	14.8529	19.8077	15.3	-37.8161	3.43883	36.1901
SCY	Left	Distal	Low	Large cylinder	121.667	7.36307	-44.8541	12.8571	16.0714	41.9318	37.6364	38.6283	36.6848	15	37.5882	37.1583	11.4706	21.5385	14.4	-76.2035	3.40587	66.5023
SCY	Left	Middle	Low	Large cylinder	96.6667	-1.84413	-9.30154	6.75	16.0714	33.0682	31.5	55.354	51.3587	33.6364	29.6471	39.8921	13.5294	19.8077	16.5	-84.2567	-1.47221	71.7978
SCY	Left	Proximal	Low	Large cylinder	109.444	-7.98227	24.7382	6.10714	17.3571	27.2727	18	70.0885	59.1848	48.6364	38.6471	43.9209	20	18.4615	12.3	-99.704	-8.4817	84.7511
SCY	Middle	Proximal	Low	Large cylinder	71.6667	-1.07686	23.9818	19.2857	38.25	54.2045	51.1364	68.8938	58.2065	45.4545	46.0588	42.482	22.2059	23.4615	13.5	-62.0527	17.2051	84.5204
SCY	Middle	Middle	Low	Large cylinder	89.4445	2.37584	-24.4303	-3.21429	5.78571	20.7955	13.5	52.9646	55.7609	41.8182	32.2941	36.8705	17.3529	20.3846	12.3	-70.5454	11.0086	82.4989
SCY	Middle	Distal	Low	Large cylinder	108.333	13.1176	-48.6363	2.89286	6.75	25.9091	24.5455	23.4956	35.7065	17.2727	23.8235	35.2878	12.9412	19.6154	13.5	-67.513	0.208747	74.6764
SCY	Right	Distal	Low	Large cylinder	105.556	13.1176	-38.0462	9.32143	13.1786	28.9773	24.1364	29.0708	32.7717	18.6364	30.7059	37.3022	13.3824	18.8462	12	-49.3081	1.58208	76.4892
SCY	Right	Middle	Low	Large cylinder	85	2.75947	9.60942	4.17857	11.8929	26.9318	24.5455	56.1504	50.3804	36.3636	27.5294	39.3166	14.1176	18.8462	13.8	-43.5621	-1.34037	78.3679
SCY	Right	Proximal	Low	Large cylinder	85	4.294	33.059	14.1429	22.1786	35.7955	35.5909	65.708	62.6087	57.2727	57.1765	43.3454	17.3529	20.5769	14.7	-23.5884	5.32853	85.3554
SCY	Left	Distal	Low	Small cylinder	120	11.9667	-62.2522	21.5357	24.75	39.8864	38.4545	39.0266	34.2391	24.5455	40.2353	37.3022	11.7647	16.3462	9.3	-75.2147	6.15253	75.3356
SCY	Left	Middle	Low	Small cylinder	92.7778	2.37584	21.7124	16.3929	22.1786	35.1136	40.9091	65.3097	58.6957	45.4545	59.8235	39.3166	16.3235	18.8462	12.6	-81.1365	0.933867	66.733
SCY	Left	Proximal	Low	Small cylinder	115	-4.14593	52.7264	33.4286	40.1786	51.1364	38.8636	72.0796	70.9239	65.4546	58.2353	44.6403	23.9706	18.4615	9.3	-103.022	3.50475	89.4314
SCY	Middle	Proximal	Low	Small cylinder	76.1111	10.8158	49.7007	38.8929	56.8929	71.5909	72.4091	77.2566	70.9239	63.6364	51.3529	43.2015	19.4118	22.5	12.9	-56.4055	17.2161	89.6512
SCY	Middle	Middle	Low	Small cylinder	92.2222	9.28124	-66.0344	-5.46429	5.78571	20.1136	13.0909	66.5044	68.4783	60.4545	50.2941	33.4173	22.0588	21.9231	10.5	-74.3358	10.0308	82.0814
SCY	Middle	Distal	Low	Small cylinder	111.111	14.2685	-65.278	13.1786	21.5357	38.8636	34.7727	37.8319	36.1957	16.8182	26.4706	36.295	14.8529	19.2308	13.2	-66.1068	5.17472	72.9075
SCY	Right	Distal	Low	Small cylinder	106.111	15.803	-63.7651	18.3214	25.3929	42.6136	38.0455	29.0708	32.2826	16.3636	28.0588	37.1583	14.1176	16.9231	12	-47.4844	3.81237	79.6753
SCY	Right	Middle	Low	Small cylinder	91.6667	8.51397	-6.27579	15.1071	20.5714	38.5227	37.6364	53.7611	49.8913	31.3636	27	38.0216	14.8529	19.4231	12	-41.4637	2.61483	76.5001
SCY	Right	Proximal	Low	Small cylinder	86.6667	11.9667	48.1878	34.0714	38.25	51.4773	43.7727	72.0796	69.4565	62.7273	60.8824	44.2087	17.2059	19.0385	10.8	-34.8387	2.59285	90.0027
SCY	Left	Distal	Low	Large prism	77.2222	-0.309598	20.1996	36.9643	47.8929	57.9545	60.9545	19.115	-0.978262	1.36364	10.5882	38.5971	4.41177	11.9231	14.4	-69.1281	11.0086	66.6012
SCY	Left	Middle	Low	Large prism	83.8889	10.4321	40.6234	22.8214	12.8571	44.6591	44.1818	17.9204	32.2826	17.7273	32.2941	39.6043	15.8824	27.8846	16.2	-84.5204	7.47093	49.3411
SCY	Left	Proximal	Low	Large prism	57.7778	14.2685	42.1363	-1.92857	-1.28571	15	21.2727	54.5575	63.587	43.6364	33.8824	38.8849	16.3235	22.6923	13.5	-95.2104	-6.21845	46.5505
SCY	Middle	Proximal	Low	Large prism	58.8889	21.9411	40.6234	32.4643	27.9643	50.7955	59.3182	43.0089	47.9348	26.8182	42.8824	35.2878	18.3824	27.5	18	-65.5245	16.1834	15.5351
SCY	Middle	Middle	Low	Large prism	90	7.36307	23.2253	47.25	36	64.4318	70.3636	8.36283	15.6522	9.54546	24.3529	38.1655	17.2059	33.8462	19.2	-63.2392	27.214	23.3137
SCY	Middle	Distal	Low	Large prism	105	7.74671	-2.49359	30.5357	26.0357	54.5455	58.9091	16.3274	26.413	8.63636	27	37.0144	24.7059	29.2308	18	-64.7224	23.874	32.916
SCY	Right	Distal	Low	Large prism	108.889	12.7339	-14.5966	24.75	20.8929	43.6364	43.7727	19.5133	39.1304	22.2727	25.4118	35.1439	32.5	26.9231	17.1	-45.1003	14.1288	55.4717
SCY	Right	Middle	Low	Large prism	81.1111	11.9667	23.2253	32.1429	20.8929	43.9773	46.2273	20.708	55.2717	34.5455	39.1765	37.5899	30.8824	27.3077	17.1	-40.9803	11.7557	57.5811
SCY	Right	Proximal	Low	Large prism	93.3333	6.21217	4.31435	46.6071	41.7857	52.5	50.3182	24.6903	38.1522	43.1818	64.0588	37.3022	21.6176	24.4231	16.2	-34.4761	21.5229	24.7969
SCY	Left	Distal	Low	Small prism	98.3333	16.5703	-40.3155	33.75	25.7143	45	40.9091	17.5221	24.4565	17.7273	45	36.0072	27.5	22.1154	12	-76.8517	10.8878	55.5596
SCY	Left	Middle	Low	Small prism	91.1111	-0.693231	10.3659	13.8214	20.5714	37.1591	35.1818	49.3805	48.4239	34.5455	44.4706	38.4532	12.9412	18.4615	10.2	-78.258	-1.86773	54.4939
SCY	Left	Proximal	Low	Small prism	78.3333	4.67764	38.3541	14.4643	14.7857	34.0909	35.1818	76.8584	71.9022	67.2727	72.5294	39.7482	18.5294	24.4231	13.2	-86.8166	-7.63573	42.837
SCY	Middle	Proximal	Low	Small prism	61.1111	9.28124	27.7639	33.75	29.25	47.3864	60.1364	56.1504	59.6739	48.1818	57.1765	34.1367	24.4118	26.5385	18.9	-60.0421	1.23051	23.6982
SCY	Middle	Middle	Low	Small prism	76.1111	7.74671	2.04504	22.1786	22.1786	34.7727	45	17.1239	49.8913	48.6364	67.7647	33.2734	26.4706	22.5	18.3	-61.3495	7.02048	32.2019
SCY	Middle	Distal	Low	Small prism	95	17.7212	9.60942	21.8571	19.9286	39.2045	36	11.1504	16.1413	17.2727	41.2941	34.2806	24.8529	23.4615	15.6	-65.2828	7.99829	41.1121
SCY	Right	Distal	Low	Small prism	102.222	17.7212	-2.4936	42.75	28.2857	41.25	35.5909	2.78761	17.1196	12.7273	30.7059	32.9856	20.2941	25.5769	15.3	-51.6813	15.2495	48.5611
SCY	Right	Middle	Low	Small prism	96.6667	10.0485	-8.5451	41.7857	27.9643	43.2955	42.5455	12.3451	44.5109	30.4545	44.4706	35	28.3824	23.4615	14.1	-42.3316	11.9755	51.901
SCY	Right	Proximal	Low	Small prism	100	6.97944	36.0848	39.2143	24.4286	31.7045	33.5455	69.6903	67.5	60	72.5294	38.1655	20.5882	23.2692	14.7	-37.9479	15.1176	39.4971
SCY	Left	Distal	Middle	Large sphere	106.63	9.90429	-10.1164	9.45652	-0.316902	12.3047	12	21.4865	26.9072	12.6168	27	37.3022	25.7143	22.1875	14.5833	-78.0932	-13.9531	43.2325
SCY	Left	Middle	Middle	Large sphere	90.4891	3.59513	9.87106	20.2174	11.4085	17.9297	18.375	44.1892	52.8866	36.5888	41.2105	37.8777	25.3571	24.375	17.9167	-80.6641	-13.217	35.0035
SCY	Left	Proximal	Middle	Large sphere	70.9239	14.9516	13.4402	46.3043	34.5423	36.2109	29.25	48.2432	58.4536	47.1028	47.3684	36.5827	15.3571	18.4375	14.1667	-87.1133	-15.2275	30.7627
SCY	Middle	Proximal	Middle	Large sphere	64.0761	14.531	43.4214	36.8478	29.4718	30.9375	34.125	58.3784	58.4536	45	43.1053	35.5755	13.5714	23.125	18.9583	-44.3971	-11.1844	9.94293
SCY	Middle	Middle	Middle	Large sphere	81.6848	6.1188	12.7264	22.5	12.0423	15.4688	18.375	39.3243	48.7113	31.5421	33.1579	36.5827	23.3929	26.875	19.5833	-57.0867	-8.16309	19.5343
SCY	Middle	Distal	Middle	Large sphere	86.5761	11.5867	-13.6855	3.91304	-7.60563	3.16406	13.5	23.5135	28.299	7.14953	21.7895	34.4245	30.7143	30.3125	19.5833	-62.3054	-12.2282	29.1696
SCY	Right	Distal	Middle	Large sphere	98.3152	13.2692	-13.6855	11.087	-1.26761	4.57031	12.75	17.8378	24.5876	5.88785	18.9474	35.1439	31.9643	31.875	20.4167	-44.0016	-11.4481	32.1799
SCY	Right	Middle	Middle	Large sphere	80.7065	11.1661	20.5786	0.652171	-12.6761	-8.08594	4.5	41.7568	43.6082	25.6542	29.3684	32.4101	24.8214	30.9375	22.9167	-38.2116	-15.1946	24.9947
SCY	Right	Proximal	Middle	Large sphere	97.337	12.8486	15.5818	33.913	19.9648	16.5234	15	49.8649	50.1031	36.1682	29.3684	36.0072	14.4643	22.5	26.875	-31.6196	-10.2066	15.1396
SCY	Left	Distal	Middle	Small sphere	104.185	12.8486	-10.8302	18.913	6.65493	20.0391	15.375	14.1892	28.7629	17.6636	40.2632	33.4173	25.8929	24.6875	14.1667	-75.8959	-10.9317	24.8738
SCY	Left	Middle	Middle	Small sphere	68.9674	9.06307	2.01886	-2.28261	-5.70423	2.46094	7.875	54.7297	61.2371	51.729	64.8947	33.2734	24.4643	20.9375	14.1667	-81.4331	-21.0504	10.2725
SCY	Left	Proximal	Middle	Small sphere	61.1413	16.2134	14.1541	31.6304	25.3521	27.4219	33.375	68.9189	80.2577	64.7664	65.8421	35.2878	14.2857	21.25	17.7083	-83.4217	-14.4584	12.1403
SCY	Middle	Proximal	Middle	Small sphere	59.1848	14.531	15.5818	18.587	15.5282	29.1797	38.625	75.4054	71.9072	58.8785	65.8421	30.1079	14.1071	31.25	19.1667	-44.8695	-12.4039	-2.37312
SCY	Middle	Middle	Middle	Small sphere	78.2609	14.1104	7.72955	3.91304	-3.80282	1.05469	7.875	46.2162	57.0619	43.7383	49.2632	28.5252	21.25	24.375	14.5833	-57.8668	-17.7325	12.8983
SCY	Middle	Distal	Middle	Small sphere	109.076	17.4753	-19.3962	20.2174	6.33803	19.3359	19.5	17.4324	29.2268	8.83178	20.3684	33.5611	24.4643	23.4375	17.0833	-58.449	-10.5911	29.2685
SCY	Right	Distal	Middle	Small sphere	100.761	21.6814	-8.68869	19.5652	2.21831	17.9297	14.625	14.5946	22.268	7.99066	23.2105	32.1223	29.2857	29.6875	15.2083	-42.9688	-9.83306	28.5763
SCY	Right	Middle	Middle	Small sphere	103.696	17.4753	2.01886	22.5	7.28873	14.7656	19.125	28.7838	38.5052	19.3458	29.8421	33.8489	22.3214	29.6875	20	-37.9589	-10.9647	16.2712
SCY	Right	Proximal	Middle	Small sphere	71.413	20.4196	22.7201	15	9.19014	10.5469	24.75	51.0811	46.3918	29.8598	24.6316	30.2518	14.1071	31.875	27.5	-33.5313	-15.4363	-3.88928
SCY	Left	Distal	Middle	Large cylinder	93.4239	9.48368	-52.2327	2.28261	3.48592	22.1484	19.5	41.3514	36.1856	15.1402	18.9474	35.4317	7.85714	21.25	16.25	-79.2578	-9.83306	71.3804
SCY	Left	Middle	Middle	Large cylinder	100.761	-1.8728	6.30188	5.54348	6.97183	20.7422	20.25	62.027	53.3505	33.6449	21.7895	41.9065	16.7857	22.8125	18.3333	-84.2457	-8.8113	76.3024
SCY	Left	Proximal	Middle	Large cylinder	-6.84783	20.4196	35.5692	63.2609	64.0141	62.9297	46.875	37.7027	45.9278	37.8505	36.9474	10.1078	8.57143	13.125	11.0417	-94.0019	-6.85568	93.0021
SCY	Middle	Proximal	Middle	Large cylinder	42.5543	-3.55524	24.1478	25.4348	38.0282	65.0391	67.875	65.2703	52.8866	34.9065	26.5263	40.6115	17.8571	32.5	14.7917	-40.365	26.335	76.6759
SCY	Middle	Middle	Middle	Large cylinder	94.4022	-0.610971	3.44653	4.56522	11.4085	23.5547	13.125	58.3784	52.8866	39.9533	36.4737	40.4676	15.5357	22.8125	13.5417	-62.7338	6.8337	76.9396
SCY	Middle	Distal	Middle	Large cylinder	86.087	6.96002	-41.5252	6.19565	9.19014	24.6094	24	42.1622	33.4021	14.7196	18	36.1511	9.64286	21.875	16.875	-57.9766	-14.9199	64.3928
SCY	Right	Distal	Middle	Large cylinder	82.663	11.5867	-72.934	5.21739	2.53521	18.2812	20.625	36.8919	32.0103	12.1963	17.5263	34.5683	10.8929	21.25	18.125	-43.5621	-13.4147	74.138
SCY	Right	Middle	Middle	Large cylinder	76.3043	2.75391	19.8648	7.17391	5.38732	17.5781	24.75	64.0541	51.0309	31.1215	13.2632	42.0504	13.9286	23.4375	23.3333	-35.4869	-13.3488	73.5777
SCY	Right	Proximal	Middle	Large cylinder	72.8804	1.07147	14.1541	11.7391	6.65493	19.6875	25.5	64.0541	61.701	48.3645	42.6316	43.3454	15.8929	25	17.9167	-23.7092	9.90997	83.1471
SCY	Left	Distal	Middle	Small cylinder	100.761	14.9516	-68.6509	9.13043	10.4577	29.1797	30	45.8108	38.0412	18.5047	22.2632	33.9928	11.4286	18.75	16.4583	-76.0936	-5.92181	64.228
SCY	Left	Middle	Middle	Small cylinder	82.1739	-0.610971	22.0063	14.6739	14.5775	31.2891	40.875	68.1081	61.701	39.5327	28.4211	40.3238	19.2857	26.25	20.2083	-74.16	-14.03	55.4057
SCY	Left	Proximal	Middle	Small cylinder	109.076	-6.07891	34.1415	23.8043	14.5775	21.7969	24	66.8919	62.6289	41.6355	36.9474	44.3525	24.8214	22.1875	17.9167	-92.1342	-33.5862	63.5798
SCY	Middle	Proximal	Middle	Small cylinder	77.2826	13.2692	44.1352	43.0435	50.0704	61.5234	50.625	75.8108	69.1237	57.6168	46.4211	42.1943	15.3571	20	14.375	-52.5272	5.20768	81.1805
SCY	Middle	Middle	Middle	Small cylinder	86.5761	4.85696	4.87421	17.9348	19.331	29.8828	23.625	62.8378	58.9175	43.7383	34.5789	38.0216	16.4286	18.75	14.7917	-59.5917	-5.58122	78.8293
SCY	Middle	Distal	Middle	Small cylinder	91.4674	19.5783	-69.3648	9.45652	7.60563	22.8516	21	38.1081	38.0412	18.9252	20.8421	32.2662	13.2143	18.4375	14.1667	-59.5477	-9.71221	74.5994
SCY	Right	Distal	Middle	Small cylinder	91.9565	16.6341	-73.6478	12.7174	14.2606	28.8281	21.75	39.3243	38.5052	18.5047	36.4737	33.9928	15.7143	21.875	14.1667	-38.8159	-12.7445	67.9196
SCY	Right	Middle	Middle	Small cylinder	85.5978	2.3333	-8.68868	19.8913	21.5493	33.3984	35.625	61.6216	53.8144	36.1682	13.7368	39.6043	17.5	19.375	18.9583	-34.3553	-8.77834	75.2037
SCY	Right	Proximal	Middle	Small cylinder	82.1739	9.90429	47.7044	29.0217	25.3521	33.75	24.375	76.2162	68.1959	58.4579	52.1053	43.4892	13.75	18.125	13.3333	-28.1039	-5.85589	94.4743
SCY	Left	Distal	Middle	Large prism	76.3043	-0.19036	9.87106	34.2391	44.3662	62.5781	61.875	19.0541	7.42268	-1.68224	6.15789	39.0288	6.96429	19.0625	15.8333	-65.7772	-2.01056	47.3525
SCY	Left	Middle	Middle	Large prism	47.9348	15.3722	44.1352	13.0435	0	39.7266	42.375	32.8378	45.4639	21.8692	42.6316	38.1655	18.2143	43.125	18.75	-82.2352	4.57045	10.4373
SCY	Left	Proximal	Middle	Large prism	44.0217	21.6814	49.1321	21.1957	8.23944	17.5781	34.125	63.6486	68.6598	44.5794	59.6842	31.8345	21.6071	26.875	18.9583	-76.8078	-10.4154	21.9623
SCY	Middle	Proximal	Middle	Large prism	62.1196	16.2134	39.1384	21.8478	19.331	49.2188	52.5	64.0541	55.6701	24.8131	36.9474	34.1367	26.9643	35.9375	14.7917	-56.4385	-8.65749	15.2055
SCY	Middle	Middle	Middle	Large prism	66.0326	13.2692	20.5786	17.2826	13.6268	40.4297	40.125	28.3784	45.4639	29.0187	50.6842	34.8561	21.6071	35.625	16.6667	-62.2065	6.15253	11.7008
SCY	Middle	Distal	Middle	Large prism	89.0217	6.1188	4.87421	29.0217	22.8169	48.8672	47.25	3.64865	32.9381	16.8224	30.7895	35.4317	28.0357	37.1875	14.7917	-57.1746	7.48192	28.2247
SCY	Right	Distal	Middle	Large prism	96.8478	15.7928	-18.6824	26.087	6.33803	24.6094	20.625	3.24324	45.9278	21.8692	27	33.705	30.8929	25	14.375	-43.7489	-1.20853	49.44
SCY	Right	Middle	Middle	Large prism	96.3587	14.531	-17.9686	24.4565	7.92254	16.1719	16.125	15.4054	60.7732	50.0467	55.4211	35.4317	25.8929	31.875	14.5833	-34.3113	3.69152	34.564
SCY	Right	Proximal	Middle	Large prism	71.9022	8.64246	-5.1195	12.7174	10.4577	41.8359	48	64.4595	69.5876	55.514	55.4211	33.1295	31.4286	33.4375	19.375	-32.5315	4.16395	-0.36256
SCY	Left	Distal	Middle	Small prism	100.272	15.3722	-31.5315	24.4565	17.7465	37.2656	27.375	18.6486	27.8351	23.1308	43.5789	33.9928	16.9643	24.6875	13.5417	-72.2593	1.59307	34.0806
SCY	Left	Middle	Middle	Small prism	63.587	8.64246	34.1415	12.3913	8.23944	28.4766	28.875	57.5676	60.3093	55.514	69.1579	33.5611	24.8214	29.375	16.25	-76.7418	-6.54805	26.335
SCY	Left	Proximal	Middle	Small prism	29.3478	19.1577	43.4214	25.4348	19.6479	45	52.125	74.1892	74.2268	70.6542	79.1053	34.2806	19.4643	32.5	17.9167	-77.4889	-13.5795	14.5683
SCY	Middle	Proximal	Middle	Small prism	70.4348	9.90429	50.5597	29.0217	23.4507	47.8125	50.625	71.7568	63.0928	39.9533	54.9474	38.3094	16.7857	30	16.875	-53.9445	-10.4813	8.16309
SCY	Middle	Middle	Middle	Small prism	80.7065	9.48368	17.7233	15	17.7465	34.1016	44.625	45	50.1031	34.9065	46.8947	35	25.3571	30.3125	18.9583	-54.4389	-4.02112	17.4688
SCY	Middle	Distal	Middle	Small prism	93.4239	12.8486	-24.3931	28.3696	22.5	39.375	39.75	-1.62162	24.5876	8.83178	17.0526	34.7122	24.8214	25.3125	17.7083	-55.7573	-5.31754	38.6181
SCY	Right	Distal	Middle	Small prism	99.7826	14.531	-8.68869	48.913	31.6901	42.1875	37.125	-15	19.4845	4.20561	18.9474	35.7194	18.3929	20.3125	15.8333	-39.2114	-4.26283	47.7371
SCY	Right	Middle	Middle	Small prism	76.3043	18.3165	25.5755	20.5435	3.80282	16.875	19.875	45	50.567	35.7477	43.1053	32.9856	26.25	28.125	15.8333	-39.0796	-7.64672	37.6183
SCY	Right	Proximal	Middle	Small prism	65.5435	18.7371	31.2862	12.0652	6.33803	21.7969	32.625	66.0811	60.7732	48.785	45.4737	30.3957	16.4286	30.625	22.9167	-29.8947	-4.66933	7.15232
SCY	Left	Distal	High	Large sphere	107.012	-1.21272	-10.9784	8.93617	2.46575	14.1781	14.4141	21.5217	28.8	18.8182	31.8293	39.7482	24.1936	27.5	8.80435	-84.1359	-14.3266	28.4115
SCY	Left	Middle	High	Large sphere	100.976	-9.10803	26.0719	4.78724	0.30822	8.0137	12.6562	42.6522	43.65	37.2273	48.2927	39.3166	24.1936	25.3125	17.9348	-86.5859	-24.5442	22.6765
SCY	Left	Proximal	High	Large sphere	86.1585	-12.7925	40.8921	21.383	12.3288	11.7123	16.5234	54	57.15	50.7273	55.4268	41.1871	25.8871	24.6875	21.1957	-87.6186	-34.9596	19.0069
SCY	Middle	Proximal	High	Large sphere	65.8537	-3.31813	64.0486	17.5532	15.411	17.5685	30.2344	64.1739	59.4	51.1364	47.7439	37.4461	12.8226	27.5	33.587	-50.275	-24.8848	2.17536
SCY	Middle	Middle	High	Large sphere	86.1585	-9.63438	27.9245	15	9.24658	14.1781	23.2031	46.5652	49.95	40.5	48.2927	38.0216	26.129	29.375	27.7174	-57.1307	-15.3813	6.32832
SCY	Middle	Distal	High	Large sphere	102.622	-1.73907	-3.56834	-6.70213	-18.1849	-3.39041	7.03125	37.5652	38.7	28.6364	42.8049	34.7122	34.1129	30.3125	17.9348	-68.2601	-16.6118	15.8977
SCY	Right	Distal	High	Large sphere	106.463	0.892698	-10.9784	-0.319148	-11.0959	1.23288	10.8984	27.3913	32.4	18.8182	29.6341	36.7266	34.8387	34.0625	21.1957	-49.0005	-13.9311	19.0728
SCY	Right	Middle	High	Large sphere	91.6463	-3.31813	26.9982	7.02128	5e-07	2.46575	17.9297	38.7391	43.2	32.7273	35.6707	35.5755	23.7097	31.25	29.6739	-36.6735	-15.9966	7.19626
SCY	Right	Proximal	High	Large sphere	62.0122	2.47176	89.0576	20.1064	19.726	22.8082	35.5078	59.4783	50.85	40.5	36.2195	35.7194	13.3065	30.3125	36.8478	-38.0248	-12.9643	-2.97739
SCY	Left	Distal	High	Small sphere	110.305	7.20895	-6.34712	15.9574	9.55479	22.5	18.9844	15.6522	32.85	22.0909	38.9634	36.295	26.8548	19.375	10.1087	-83.7294	-13.3158	17.8314
SCY	Left	Middle	High	Small sphere	107.561	-13.3189	-2.64208	25.8511	20.0342	26.1986	25.3125	30.913	44.1	39.2727	58.1707	40.1799	17.4194	19.0625	13.3696	-88.2888	-21.5998	21.0614
SCY	Left	Proximal	High	Small sphere	95.4878	-21.7405	-10.9784	17.5532	11.4041	21.8836	24.6094	54	62.1	57.2727	65.8537	41.331	19.3548	20.625	13.0435	-91.7936	-36.5526	16.2053
SCY	Middle	Proximal	High	Small sphere	50.4878	-9.63438	22.3669	1.5e-06	3.39041	17.8767	35.8594	70.4348	67.5	63.4091	68.5976	35	8.70968	30.3125	21.1957	-54.2521	-34.0587	-9.6353
SCY	Middle	Middle	High	Small sphere	81.2195	-4.37084	-4.4946	-2.23404	-1.5411	13.2534	20.7422	54	55.8	56.4545	71.3415	31.259	17.1774	23.75	12.3913	-62.602	-24.8958	1.66997
SCY	Middle	Distal	High	Small sphere	115.244	-0.160009	-47.1025	12.4468	8.63014	18.4932	20.3906	23.087	40.95	36.4091	59.8171	35.2878	27.3387	21.5625	10.7609	-68.337	-11.2943	12.5028
SCY	Right	Distal	High	Small sphere	116.341	6.68259	-32.2824	8.61702	5.54795	18.8014	16.875	21.913	32.4	22.9091	47.1951	33.8489	30.2419	25	9.13043	-47.1767	-11.7228	11.4921
SCY	Right	Middle	High	Small sphere	109.207	-1.73907	-11.9047	21.383	16.0274	22.5	30.9375	29.7391	36	28.2273	40.061	36.4389	13.7903	21.875	16.3043	-38.5852	-15.3154	3.88928
SCY	Right	Proximal	High	Small sphere	45.5488	4.05082	70.5324	3.51064	4.00685	14.1781	30.9375	70.8261	60.3	55.6364	61.4634	30.3957	11.8548	29.0625	28.6957	-27.192	-21.9733	-12.5578
SCY	Left	Distal	High	Large cylinder	111.402	-12.2661	-23.0198	9.89362	13.2534	28.9726	28.8281	41.087	34.65	14.3182	11.5244	39.4604	5.56452	26.25	21.1957	-81.3013	-9.43754	65.6014
SCY	Left	Middle	High	Large cylinder	113.049	-18.5824	17.7356	14.0426	21.2671	30.5137	21.0938	55.1739	47.25	36.4091	27.9878	42.7698	13.5484	17.1875	14.3478	-94.1777	-5.8449	82.6966
SCY	Left	Proximal	High	Large cylinder	2.19512	18.7887	66.8273	63.5106	66.2671	59.7945	43.5938	37.5652	41.4	40.5	47.7439	13.1294	2.41936	13.125	6.19565	-104.011	-9.6353	94.4304
SCY	Middle	Proximal	High	Large cylinder	45.5488	0.366345	78.8687	29.6809	45.6164	61.9521	60.8203	61.8261	48.15	42.1364	38.9634	36.4389	19.1129	29.375	12.3913	-53.8896	29.0597	81.1365
SCY	Middle	Middle	High	Large cylinder	74.0854	-17.5297	7.54677	14.0426	22.5	28.6644	23.2031	56.7391	49.5	42.9545	41.1585	41.331	11.6129	20.3125	11.7391	-70.5344	13.4696	83.5536
SCY	Middle	Distal	High	Large cylinder	92.7439	-5.42355	-28.5773	3.82979	7.08904	20.9589	20.0391	41.4783	38.7	25.3636	16.4634	38.741	7.25807	18.75	15.9783	-71.3254	-4.59243	72.6328
SCY	Right	Distal	High	Large cylinder	81.7683	-2.79178	-45.25	1.91489	4.62329	16.0274	19.3359	42.6522	36.45	22.0909	14.8171	36.7266	4.11291	18.75	17.6087	-52.9118	-8.49269	72.49
SCY	Right	Middle	High	Large cylinder	66.4024	-9.63438	25.1457	4.46809	9.86301	17.8767	22.1484	57.1304	49.05	41.7273	25.7927	41.331	8.46775	19.0625	20.2174	-41.2329	-0.802026	82.1473
SCY	Right	Proximal	High	Large cylinder	74.0854	-14.3716	40.8921	13.7234	18.4932	30.5137	32.3438	62.6087	54.9	49.5	45	44.9281	21.0484	27.1875	15.9783	-25.8077	5.86688	84.7731
SCY	Left	Distal	High	Small cylinder	79.0244	10.3671	-87.8579	5.74468	9.5548	24.9658	24.6094	43.8261	39.15	25.3636	22.5	34.7122	9.19355	19.375	12.0652	-87.9812	-7.27317	74.0391
SCY	Left	Middle	High	Small cylinder	81.2195	-4.37084	22.3669	15.3192	18.4932	26.5068	28.4766	64.5652	54	44.5909	32.9268	39.8921	12.8226	18.75	13.0435	-93.3976	-8.29493	72.6548
SCY	Left	Proximal	High	Small cylinder	9.87805	5.62988	65.9011	50.4255	54.2466	57.0205	48.5156	62.2174	59.4	54	48.2927	28.0935	13.7903	16.5625	10.7609	-102.615	3.37291	88.8601
SCY	Middle	Proximal	High	Small cylinder	48.8415	11.9461	64.0486	42.766	55.7877	69.6575	70.3125	73.9565	61.65	57.6818	41.7073	43.6331	15	25.3125	12.0652	-50.3299	14.2607	84.048
SCY	Middle	Middle	High	Small cylinder	93.2927	-11.2134	36.2608	28.4043	34.5205	41.6096	33.75	69.2609	61.65	56.8636	52.1341	41.9065	18.3871	20.625	11.7391	-65.0301	7.8225	87.333
SCY	Middle	Distal	High	Small cylinder	88.9024	0.366344	-67.4802	4.46809	10.7877	24.0411	25.6641	51.6522	39.6	22.0909	17.0122	34.7122	6.53226	18.125	10.1087	-67.7108	-12.5358	65.6124
SCY	Right	Distal	High	Small cylinder	90	4.57718	-91.5629	5.74468	9.24658	23.1164	23.9062	48.1304	35.55	19.6364	10.9756	34.7122	5.80645	17.1875	11.7391	-49.0225	-8.72341	73.0943
SCY	Right	Middle	High	Small cylinder	79.5732	-1.21272	45.5234	13.0851	17.5685	25.8904	37.2656	66.5217	54.45	44.5909	17.561	40.3238	11.371	20.9375	19.8913	-36.7614	-11.9425	73.9293
SCY	Right	Proximal	High	Small cylinder	80.122	2.99811	72.3849	36.383	37.911	44.3836	42.8906	71.6087	64.8	61.3636	54.3293	45.6475	15.9677	22.5	13.3696	-26.0054	4.02112	86.531
SCY	Left	Distal	High	Large prism	56.5244	-17.5297	34.4083	53.9362	64.726	66.2671	73.8281	51.2609	41.4	46.2273	43.9024	38.0216	-3.62903	9.6875	10.7609	-64.9422	7.83349	22.7644
SCY	Left	Middle	High	Large prism	57.0732	2.99811	59.4173	6.70213	-5.54794	31.1301	44.2969	35.2174	47.25	61.3636	81.7683	37.3022	18.629	39.6875	20.5435	-86.8715	1.648	8.25098
SCY	Left	Proximal	High	Large prism	101.524	10.3671	74.2374	17.5532	12.9452	14.7945	13.0078	65.7391	56.7	44.1818	25.2439	38.4532	19.5968	22.5	20.5435	-83.0042	-26.8844	58.0096
SCY	Middle	Proximal	High	Large prism	48.8415	7.20895	48.3022	28.4043	27.7397	52.3973	63.9844	55.5652	49.05	29.4545	32.9268	36.0072	25.1613	36.875	16.9565	-54.9333	-5.80096	4.66933
SCY	Middle	Middle	High	Large prism	53.2317	5.10353	39.0396	14.0426	22.5	53.6301	62.9297	36.7826	45.9	25.7727	34.5732	36.7266	35.5645	42.1875	18.2609	-57.9327	0.911893	9.4705
SCY	Middle	Distal	High	Large prism	68.0488	-10.1607	25.1457	29.3617	48.3904	59.1781	61.875	28.1739	22.95	19.2273	34.0244	36.0072	19.5968	23.125	10.4348	-53.527	2.03253	20.2374
SCY	Right	Distal	High	Large prism	101.524	-1.21272	0.136695	17.5532	20.3425	36.3699	37.6172	28.9565	37.35	20.8636	26.3415	37.1583	16.9355	26.875	9.45652	-40.398	-1.79083	34.9925
SCY	Right	Middle	High	Large prism	95.4878	-3.31813	5.69425	18.1915	18.8014	32.9795	31.6406	31.3043	50.85	45	63.6585	36.1511	12.8226	20.9375	13.6957	-39.0686	4.37269	17.1062
SCY	Right	Proximal	High	Large prism	80.122	2.99811	19.5881	20.1064	17.2603	32.363	47.8125	59.087	55.8	47.8636	51.0366	35.2878	18.629	36.5625	18.2609	-40.7056	-0.175787	-8.9761
SCY	Left	Distal	High	Small prism	110.854	9.31436	-58.2176	12.4468	8.32192	29.8973	27.7734	27.3913	35.1	29.0455	38.4146	35.4317	22.7419	24.6875	8.15217	-82.5977	-5.17472	29.62
SCY	Left	Middle	High	Small prism	91.6463	7.20895	1.98922	7.65958	7.70548	14.4863	15.8203	53.6087	54.45	51.9545	50.4878	37.1583	18.629	20.9375	8.47826	-87.6626	-15.7878	18.963
SCY	Left	Proximal	High	Small prism	78.4756	-2.26543	-8.19964	34.7872	32.363	43.4589	44.2969	43.8261	44.1	41.7273	54.3293	40.3238	11.8548	22.1875	9.78261	-87.6736	-23.4126	11.9315
SCY	Middle	Proximal	High	Small prism	52.6829	5.10353	72.3849	29.6809	25.274	40.9932	58.3594	56.3478	52.65	42.1364	45.5488	36.7266	14.2742	33.125	24.1304	-56.5044	-18.941	-3.17515
SCY	Middle	Middle	High	Small prism	66.9512	2.99811	15.8831	12.1277	15.1027	33.9041	44.2969	57.1304	52.65	45.4091	62.0122	31.9784	20.8065	31.25	19.2391	-60.7233	-11.6788	8.58058
SCY	Middle	Distal	High	Small prism	79.0244	1.41905	-20.241	11.8085	17.5685	31.4384	35.8594	12.913	33.75	26.1818	43.9024	30.9712	32.4194	26.875	12.7174	-60.965	-11.3932	23.5994
SCY	Right	Distal	High	Small prism	102.622	6.68259	-32.2824	25.8511	16.0274	33.5959	35.5078	-1.56522	39.15	18.8182	24.6951	34.4245	28.3065	30.625	11.413	-43.7049	-8.21802	26.9832
SCY	Right	Middle	High	Small prism	80.6707	11.4198	20.5144	7.34043	0.30822	15.411	26.3672	54.7826	49.5	38.0455	40.6098	33.2734	24.1936	30.9375	15.3261	-39.8486	-14.0629	20.633
SCY	Right	Proximal	High	Small prism	96.0366	6.68259	4.76799	29.0426	18.4931	23.1164	32.6953	51.2609	47.7	48.2727	55.4268	35.5755	10.6452	27.1875	20.5435	-37.1129	-10.4593	-2.49397
SYY	Left	Distal	Low	Large sphere	85.0549	12.5144	-27.0261	-35.4545	-53.6842	5.92105	8.46154	19.5	5.09434	3	13.6957	30.3957	42.1875	53.6538	22.5	-101.077	13.8432	24.5882
SYY	Left	Middle	Low	Large sphere	65.2747	1.06605	5.50798	-35.4545	-50.5263	-8.28947	-1.53846	27	11.8868	30	24.4565	35	39.8438	41.5385	25.3125	-113.624	17.5567	27.6644
SYY	Left	Proximal	Low	Large sphere	65.2747	13.6592	10.1557	68.1818	66.3158	46.1842	29.2308	22.5	33.9623	75	43.0435	32.4101	16.875	29.4231	28.125	-109.669	5.33952	74.995
SYY	Middle	Proximal	Low	Large sphere	10.8791	30.8317	49.6614	122.727	138.947	108.947	89.2308	6	25.4717	28.5	3.91304	35	3.75	20.7692	4.6875	-69.1061	27.1371	40.6067
SYY	Middle	Middle	Low	Large sphere	66.2637	4.50055	61.2807	30	28.421	34.3421	41.5385	19.5	25.4717	34.5	37.1739	36.1511	27.1875	32.8846	33.75	-82.6197	25.0935	21.7316
SYY	Middle	Distal	Low	Large sphere	85.0549	-4.65813	5.50798	-31.3636	-72.6316	-16.5789	13.0769	21	22.0755	21	24.4565	35.2878	45	58.2692	50.625	-82.0704	7.88842	26.4119
SYY	Right	Distal	Low	Large sphere	93.956	1.06605	-3.78747	-31.3636	-80.5263	-17.7632	10.7692	24	22.0755	21	26.413	32.4101	40.7812	56.5385	44.0625	-58.9544	-0.52736	41.5955
SYY	Right	Middle	Low	Large sphere	63.2967	-2.36846	40.3659	12.2727	6.31578	23.6842	36.9231	24	22.0755	27	29.3478	34.7122	26.7188	35.7692	43.125	-48.9126	21.7756	44.1444
SYY	Right	Proximal	Low	Large sphere	31.6483	19.3834	26.4228	60	72.6316	54.4737	65.3846	36	23.7736	15	10.7609	30.9712	-0.46875	16.1538	15	-50.7364	35.443	15.0078
SYY	Left	Distal	Low	Small sphere	96.9231	6.79022	-3.78747	-27.2727	-22.1053	21.3158	22.3077	9	32.2641	6	16.6304	31.259	42.6562	53.0769	31.875	-101.077	12.327	21.0285
SYY	Left	Middle	Low	Small sphere	90	6.79022	-3.78747	-34.0909	-41.0526	-1.18421	6.92308	33	23.7736	40.5	40.1087	32.6978	30.9375	46.7308	28.125	-111.493	6.76778	29.5102
SYY	Left	Proximal	Low	Small sphere	57.3626	31.9766	7.83185	94.0909	80.5263	60.3947	45.3846	34.5	44.1509	45	37.1739	36.1511	10.7812	21.9231	15	-110.35	24.1926	36.4098
SYY	Middle	Proximal	Low	Small sphere	20.7692	31.9766	7.83185	57.2727	60	58.0263	82.3077	27	8.49057	43.5	7.82609	31.8345	2.34375	23.6538	20.625	-67.546	24.1926	16.0625
SYY	Middle	Middle	Low	Small sphere	89.011	6.79022	17.1273	-20.4545	-23.6842	3.55263	23.0769	31.5	25.4717	37.5	36.1957	33.8489	24.8438	32.8846	32.8125	-82.8175	7.97632	21.7975
SYY	Middle	Distal	Low	Small sphere	88.022	6.79022	5.50798	-31.3636	-37.8947	1.18421	16.1538	9	8.49057	16.5	16.6304	30.1079	32.8125	38.6538	20.625	-81.4551	8.32789	38.2336
SYY	Right	Distal	Low	Small sphere	91.978	15.9489	10.1557	-4.09091	-14.2105	7.10527	21.5385	7.5	30.566	15	0	30.9712	28.5938	36.9231	34.6875	-65.6783	15.5132	31.0923
SYY	Right	Middle	Low	Small sphere	88.022	10.2247	31.0705	12.2727	3.15789	26.0526	30.7692	36	32.2641	33	30.3261	31.5468	20.1562	30	31.875	-58.2293	10.4373	25.9285
SYY	Right	Proximal	Low	Small sphere	45.4945	13.6592	19.4512	57.2727	63.1579	54.4737	57.6923	43.5	-10.1887	3	22.5	30.1079	-0.9375	10.3846	-1.875	-44.474	18.3697	31.5757
SYY	Left	Distal	Low	Large cylinder	100.879	-5.80296	-31.6738	-19.0909	33.1579	58.0263	26.1538	1.5	8.49057	19.5	12.7174	31.259	23.9062	19.0385	-7.5	-81.9166	-1.42827	48.2754
SYY	Left	Middle	Low	Large cylinder	116.703	-10.3823	-10.7591	-31.3636	-52.1053	4.73684	4.61538	22.5	30.566	43.5	32.2826	35.5755	24.375	37.5	24.375	-103.604	-0.549333	75.1268
SYY	Left	Proximal	Low	Large cylinder	3.95604	36.5559	-6.11133	70.9091	127.895	97.1053	52.3077	18	39.0566	51	35.2174	12.8417	7.5	18.4615	-6.5625	-98.6822	8.8113	96.4629
SYY	Middle	Proximal	Low	Large cylinder	-7.91209	37.7008	3.18412	81.8182	151.579	137.368	90.7692	13.5	30.566	49.5	18.587	16.2949	10.3125	18.4615	0	-38.5192	11.514	96.2651
SYY	Middle	Middle	Low	Large cylinder	-2.96704	27.3972	5.50798	58.6364	110.526	86.4474	57.6923	21	30.566	51	32.2826	13.4172	10.3125	15.5769	3.75	-58.3612	5.29557	89.6072
SYY	Middle	Distal	Low	Large cylinder	112.747	-6.9478	-15.4068	-32.7273	-41.0526	11.8421	17.6923	13.5	15.283	30	20.5435	35.2878	27.1875	39.2308	24.375	-73.6546	9.16288	69.9191
SYY	Right	Distal	Low	Large cylinder	127.582	-6.9478	-29.35	-32.7273	-26.8421	18.9474	20.7692	27	22.0755	21	10.7609	35	25.3125	34.6154	15.9375	-51.0221	4.90005	69.3258
SYY	Right	Middle	Low	Large cylinder	36.5934	17.0937	10.1557	39.5455	77.3684	62.7632	28.4615	10.5	20.3774	39	30.3261	12.5539	9.84375	18.4615	-1.875	-31.7954	3.42784	103.187
SYY	Right	Proximal	Low	Large cylinder	4.94505	36.5559	5.50798	65.4545	140.526	111.316	65.3846	16.5	35.6604	40.5	30.3261	14.2805	7.96875	12.6923	-5.625	-24.8738	-7.11936	104.791
SYY	Left	Distal	Low	Small cylinder	131.538	-2.36846	-29.35	-1.36364	50.5263	81.7105	26.1538	24	13.5849	21	16.6304	32.6978	20.1562	15.5769	-7.5	-85.4982	6.54805	59.328
SYY	Left	Middle	Low	Small cylinder	72.1978	5.64539	-50.2647	-19.0909	34.7368	68.6842	53.0769	31.5	40.7547	39	0.978261	34.1367	22.0312	35.1923	9.375	-96.6387	9.53642	63.415
SYY	Left	Proximal	Low	Small cylinder	18.7912	43.4249	0.86026	87.2727	170.526	123.158	67.6923	39	71.3208	79.5	49.8913	12.2661	-1.40625	12.6923	-2.8125	-103.78	2.32917	100.11
SYY	Middle	Proximal	Low	Small cylinder	-17.8022	49.1491	10.1557	91.3636	168.947	150.395	102.308	40.5	66.2264	75	36.1957	15.7194	7.5	15.5769	-1.875	-63.6787	15.0957	93.5844
SYY	Middle	Middle	Low	Small cylinder	32.6374	25.1076	21.775	49.0909	99.4737	56.8421	21.5385	34.5	64.5283	66	67.5	9.96395	4.21875	9.80769	-1.875	-73.9622	9.09696	88.0691
SYY	Middle	Distal	Low	Small cylinder	129.56	6.79022	-29.35	-32.7273	-17.3684	14.2105	14.6154	33	22.0755	37.5	21.5217	34.1367	19.2188	28.2692	15.9375	-69.8972	12.0194	86.3332
SYY	Right	Distal	Low	Small cylinder	114.725	6.79022	-15.4068	-32.7273	-9.47369	21.3158	17.6923	43.5	22.0755	36	19.5652	31.8345	20.625	30	20.625	-58.3612	11.4701	77.3681
SYY	Right	Middle	Low	Small cylinder	35.6044	27.3972	12.4796	65.4545	118.421	80.5263	45.3846	37.5	54.3396	49.5	53.8043	11.4028	3.28125	12.1154	-7.5	-44.452	0.878933	96.5288
SYY	Right	Proximal	Low	Small cylinder	3.95604	37.7008	21.775	87.2727	151.579	131.447	91.5385	34.5	62.8302	79.5	41.087	13.9927	4.21875	15.5769	-1.875	-24.5222	-12.5907	102.396
SYY	Left	Distal	Low	Large prism	62.3077	-12.672	21.775	-16.3636	55.2632	85.2632	73.0769	21	42.4528	93	72.3913	36.1511	14.5312	27.6923	0.9375	-64.3599	21.446	36.7174
SYY	Left	Middle	Low	Large prism	44.5055	25.1076	61.2807	83.1818	127.895	80.5263	63.8462	15	13.5849	-3	-14.6739	35.8633	3.75	21.9231	18.75	-106.615	40.7385	13.8871
SYY	Left	Proximal	Low	Large prism	-1.97803	38.8456	42.6898	54.5455	104.211	97.1053	56.9231	39	76.4151	81	43.0435	32.4101	10.7812	15.5769	0.9375	-106.9	14.832	92.0463
SYY	Middle	Proximal	Low	Large prism	18.7912	2.21088	38.0421	23.1818	44.2105	61.5789	57.6923	48	52.6415	49.5	15.6522	33.8489	11.25	27.6923	5.625	-72.8855	10.4154	24.8079
SYY	Middle	Middle	Low	Large prism	43.5165	20.5282	35.7182	68.1818	60	90	76.1538	0	13.5849	9	-0.978261	36.7266	8.4375	40.9615	15.9375	-72.2703	31.7075	22.281
SYY	Middle	Distal	Low	Large prism	80.1099	4.50055	28.7466	5.45454	-4.73685	59.2105	48.4615	7.5	5.09434	9	-5.86956	34.7122	37.5	48.4615	19.6875	-71.7209	24.9617	32.3008
SYY	Right	Distal	Low	Large prism	82.0879	5.64539	-27.0261	-4.09091	-4.73685	42.6316	54.6154	7.5	13.5849	33	1.95652	35.5755	37.5	45	22.5	-52.1867	20.9406	52.692
SYY	Right	Middle	Low	Large prism	72.1978	6.79022	68.2523	51.8182	31.5789	58.0263	74.6154	1.5	5.09434	39	-2.93478	37.5899	19.2188	36.3461	22.5	-24.9837	37.1569	74.0941
SYY	Right	Proximal	Low	Large prism	96.6667	7.36307	38.3541	19.2857	21.8571	36.8182	34.3636	45.3982	63.587	64.5455	76.2353	37.8777	32.9412	24.6154	16.8	-38.1017	10.4154	16.2603
SYY	Left	Distal	Low	Small prism	81.0989	2.21088	17.1273	-34.0909	-58.4211	16.5789	15.3846	25.5	30.566	27	70.4348	32.9856	37.9688	65.1923	32.8125	-89.1458	19.4684	30.0375
SYY	Left	Middle	Low	Small prism	83.0769	12.5144	31.0705	47.7273	55.2632	42.6316	54.6154	51	56.0377	75	45	35.8633	17.8125	26.5385	39.375	-99.2535	34.9376	17.1612
SYY	Left	Proximal	Low	Small prism	49.4505	29.6869	-13.0829	83.1818	143.684	105.395	68.4615	55.5	83.2075	102	44.0217	31.5468	3.28125	13.2692	0.9375	-128.324	-0.3296	94.8149
SYY	Middle	Proximal	Low	Small prism	-24.7253	44.5698	19.4512	92.7273	150	117.237	103.846	40.5	47.5472	87	33.2609	26.3669	-0.46875	13.8462	-2.8125	-87.5857	56.4714	14.6562
SYY	Middle	Middle	Low	Small prism	44.5055	15.9489	19.4512	34.0909	63.1579	43.8158	63.8462	61.5	61.1321	99	24.4565	35.5755	7.5	27.6923	42.1875	-91.1014	39.1345	7.05344
SYY	Middle	Distal	Low	Small prism	71.2088	3.35572	19.4512	17.7273	-4.73685	65.1316	58.4615	7.5	6.79245	18	-2.93478	35.2878	35.625	53.0769	29.0625	-90.1346	32.2788	12.9643
SYY	Right	Distal	Low	Small prism	84.0659	3.35572	3.18412	-1.36364	3.15789	53.2895	50	7.5	23.7736	31.5	0	35.2878	42.6562	48.4615	26.25	-64.3159	27.4227	32.2568
SYY	Right	Middle	Low	Small prism	51.4286	-0.078788	38.0421	64.0909	45.7895	49.7368	83.0769	73.5	47.5472	48	0.978261	35.5755	16.4062	32.8846	45	-58.2952	42.1888	20.6769
SYY	Right	Proximal	Low	Small prism	4.94505	25.1076	45.0137	118.636	132.632	86.4474	91.5385	61.5	49.2453	63	19.5652	32.6978	-3.75	21.9231	11.25	-46.1879	51.2638	37.3547
SYY	Left	Distal	Middle	Large sphere	97.875	3.3157	-9.21459	-26.7033	-54	-12.4752	1.29496	26.7568	23.5385	14.7945	13.0263	34.1367	66	29.5588	28.9286	-97.8692	3.44981	24.0828
SYY	Left	Middle	Middle	Large sphere	66.375	3.3157	7.43777	-7.91209	-18	3.56436	7.76978	21.8919	16.6154	27.1233	29.6053	25.2158	46	27.7941	26.7857	-106.087	9.11893	31.0703
SYY	Left	Proximal	Middle	Large sphere	36	27.4742	7.43777	52.4176	50.625	45.4455	31.7266	17.027	22.1538	38.2192	15.3947	29.8201	13	21.1765	19.8214	-112.789	11.1844	38.7609
SYY	Middle	Proximal	Middle	Large sphere	18	16.0307	34.4978	64.2857	84.375	76.6337	73.813	14.5946	22.1538	19.726	2e-06	34.1367	-18	15.4412	10.1786	-75.8739	29.7739	20.5231
SYY	Middle	Middle	Middle	Large sphere	31.5	2.0442	17.8455	2e-06	-10.125	15.1485	34.964	23.1081	9.6923	25.8904	7.10527	29.2446	34	28.6765	26.25	-70.1608	10.1956	24.3025
SYY	Middle	Distal	Middle	Large sphere	90	-4.3133	15.7639	-30.6593	-42.75	-6.23762	16.8345	10.9459	9.6923	16.0274	11.8421	33.8489	67	37.5	33.75	-74.8631	1.45024	25.0716
SYY	Right	Distal	Middle	Large sphere	101.25	-3.0418	7.43777	-30.6593	-58.5	-18.7129	9.71223	14.5946	9.6923	16.0274	11.8421	30.9712	71	37.9412	32.1429	-58.9325	-5.36149	31.8833
SYY	Right	Middle	Middle	Large sphere	74.25	2.0442	22.0086	-1.97802	-13.5	7.12871	18.1295	25.5405	15.2308	22.1918	17.7632	29.2446	30	26.0294	27.3214	-52.7799	2.85653	32.8501
SYY	Right	Proximal	Middle	Large sphere	37.125	0.772698	11.6009	37.5824	49.5	48.1188	51.1511	43.7838	24.9231	22.1918	13.0263	30.1079	-15	15	16.6071	-54.4939	8.54762	-0.351573
SYY	Left	Distal	Middle	Small sphere	114.75	0.772698	-11.2961	-28.6813	-47.25	2.67327	9.71223	19.4595	9.6923	16.0274	7.10527	30.9712	64	40.1471	26.25	-99.3634	1.9776	22.1271
SYY	Left	Middle	Middle	Small sphere	91.125	-0.498802	-0.888409	-23.7363	-32.625	6.23763	9.71223	29.1892	16.6154	38.2192	26.0526	29.5324	47	33.9706	21.4286	-109.163	-5.88885	32.8062
SYY	Left	Proximal	Middle	Small sphere	70.875	7.1302	15.7639	36.5934	30.375	23.1683	15.5396	25.5405	74.7692	78.9041	93.5526	34.1367	1	21.6176	12.8571	-113.338	-4.15296	32.7183
SYY	Middle	Proximal	Middle	Small sphere	31.5	14.7592	24.0901	88.022	85.5	55.2475	45.3237	-7.2973	73.3846	81.3699	81.7105	34.1367	-16	15.8824	12.3214	-88.0251	-0.175787	22.5666
SYY	Middle	Middle	Middle	Small sphere	86.625	0.772698	13.6824	2.96704	-4.5	9.80198	22.0144	32.8378	48.4615	41.9178	39.0789	31.8345	30	26.4706	27.3214	-80.1148	-2.81259	17.5787
SYY	Middle	Distal	Middle	Small sphere	97.875	-0.498802	9.51931	-29.6703	-46.125	-6.23762	10.3597	18.2432	15.2308	25.8904	24.8684	25.2158	54	36.6176	22.5	-82.7296	-8.92117	31.5537
SYY	Right	Distal	Middle	Small sphere	113.625	4.5872	1.19314	-29.6703	-42.75	2e-06	7.1223	18.2432	15.2308	14.7945	9.47369	27.2302	48	33.9706	26.25	-60.141	-0.373547	30.6967
SYY	Right	Middle	Middle	Small sphere	108	0.772698	1.19314	-14.8352	-20.25	9.80198	18.777	36.4865	20.7692	20.9589	18.9474	24.6403	25	25.1471	25.7143	-51.8351	-5.38347	34.3443
SYY	Right	Proximal	Middle	Small sphere	42.75	3.3157	13.6824	74.1758	66.375	50.7921	49.8561	57.1622	44.3077	34.5205	40.2632	28.9568	-15	11.9118	8.57142	-47.5503	7.14133	22.5886
SYY	Left	Distal	Middle	Large cylinder	124.875	-18.2998	-25.8669	-24.7253	3.375	34.7525	22.0144	-1.21622	6.92307	14.7945	11.8421	30.3957	30	23.3824	13.3929	-85.6081	1.77984	60.2948
SYY	Left	Middle	Middle	Large cylinder	118.125	-19.5713	-15.4592	-28.6813	-33.75	5.34654	7.76978	25.5405	29.0769	36.9863	16.5789	35.2878	29	30.8824	25.7143	-104.329	1.648	65.4366
SYY	Left	Proximal	Middle	Large cylinder	28.125	26.2027	7.43777	41.5385	83.25	63.2673	29.7842	19.4595	31.8462	43.1507	39.0789	10.8273	-4	17.6471	11.7857	-114.723	0.900906	98.4625
SYY	Middle	Proximal	Middle	Large cylinder	3.375	37.6462	11.6009	74.1758	123.75	117.624	71.223	8.51351	30.4615	25.8904	21.3158	11.9783	-3	13.6765	6.42857	-61.9868	24.3684	97.4297
SYY	Middle	Middle	Middle	Large cylinder	-33.75	26.2027	11.6009	32.6374	47.25	46.3366	25.8993	18.2432	30.4615	49.3151	42.6316	11.9783	0	14.1176	12.8571	-68.7765	-0.153813	85.3883
SYY	Middle	Distal	Middle	Large cylinder	139.5	-23.3858	-36.2747	-28.6813	-38.25	9.80198	11.6547	13.3784	12.4615	20.9589	10.6579	33.2734	31	26.9118	19.8214	-72.7097	-1.29643	67.1505
SYY	Right	Distal	Middle	Large cylinder	114.75	-9.39931	-23.7854	-29.6703	-37.125	6.23763	6.47482	13.3784	12.4615	24.6575	13.0263	32.1223	29	24.7059	15.5357	-52.0768	-12.349	81.6749
SYY	Right	Middle	Middle	Large cylinder	21.375	16.0307	9.51931	25.7143	49.5	44.5545	27.1942	12.1622	18	40.6849	34.3421	9.96395	7	15.4412	11.25	-43.3534	-1.27445	83.2789
SYY	Right	Proximal	Middle	Large cylinder	-13.5	26.2027	9.51931	58.3516	93.375	84.6535	57.6259	12.1622	23.5385	40.6849	29.6053	13.705	2	13.6765	6.96428	-29.8178	-15.5132	99.5611
SYY	Left	Distal	Middle	Small cylinder	126	-18.2998	-17.5408	-14.8352	15.75	44.5545	23.3094	10.9459	11.0769	20.9589	13.0263	32.6978	29	19.4118	12.3214	-83.3668	-5.86688	64.6016
SYY	Left	Middle	Middle	Small cylinder	135	-9.39931	-0.888409	-20.7692	0	23.1683	9.06475	36.4865	52.6154	62.8767	48.5526	36.4389	26	22.5	14.4643	-111.493	0.878933	87.9373
SYY	Left	Proximal	Middle	Small cylinder	-2.25	41.4607	-0.888409	68.2418	109.125	83.7624	45.9712	25.5405	54	55.4794	59.2105	10.8273	-9	11.0294	6.96428	-109.032	5.73504	98.5723
SYY	Middle	Proximal	Middle	Small cylinder	20.25	46.5467	17.8455	71.2088	126	125.644	81.5827	24.3243	49.8462	53.0137	34.3421	13.705	-3	11.0294	6.96428	-77.5878	8.19605	101.319
SYY	Middle	Middle	Middle	Small cylinder	101.25	32.5602	17.8455	43.5165	77.625	64.1584	33.0216	30.4054	52.6154	59.1781	63.9474	11.115	-9	12.7941	9.64286	-71.5012	7.88842	102.176
SYY	Middle	Distal	Middle	Small cylinder	138.375	-9.39931	-15.4592	-21.7582	-4.5	21.3861	15.5396	37.7027	20.7692	28.3562	22.5	31.5468	17	20.2941	18.75	-76.599	4.98794	82.0484
SYY	Right	Distal	Middle	Small cylinder	126	-14.4853	-32.1116	-25.7143	-4.5	22.2772	14.8921	38.9189	20.7692	22.1918	5.92105	33.8489	22	21.6176	21.4286	-58.6688	2.06549	90.3983
SYY	Right	Middle	Middle	Small cylinder	29.25	24.9312	5.35623	43.5165	66.375	57.9208	29.1367	29.1892	41.5385	46.8493	65.1316	10.8273	-16	11.9118	10.1786	-39.9036	-0.06592	96.4849
SYY	Right	Proximal	Middle	Small cylinder	-18	36.3747	9.51931	62.3077	112.5	103.366	80.2878	30.4054	54	67.8082	40.2632	14.5683	-7	13.6765	10.7143	-27.8622	-9.07498	101.868
SYY	Left	Distal	Middle	Large prism	42.75	-3.0418	9.51931	-23.7363	-27	24.0594	25.8993	7.29729	5.53846	9.86301	7.10527	27.8057	41	33.5294	17.1429	-87.6296	17.0293	30.8066
SYY	Left	Middle	Middle	Large prism	18	10.9447	24.0901	58.3516	68.625	48.1188	34.964	37.7027	29.0769	44.3836	22.5	27.518	7	19.8529	19.8214	-103.297	41.3318	24.6321
SYY	Left	Proximal	Middle	Large prism	25.875	24.9312	42.824	16.8132	5.625	-2.67327	13.5971	60.8108	60.9231	57.9452	71.0526	32.4101	8	17.6471	26.25	-115.931	1.42827	41.178
SYY	Middle	Proximal	Middle	Large prism	32.625	26.2027	11.6009	11.8681	25.875	22.2772	38.2014	40.1351	27.6923	34.5205	29.6053	29.2446	-6	13.6765	26.7857	-86.1794	-3.66955	16.3482
SYY	Middle	Middle	Middle	Large prism	38.25	22.3882	17.8455	-13.8462	-15.75	32.9703	49.2086	42.5676	49.8462	20.9589	30.7895	31.259	28	38.3824	26.25	-77.9833	8.8113	9.29472
SYY	Middle	Distal	Middle	Large prism	74.25	9.6732	22.0086	3.95605	6.75	39.2079	23.9568	10.9459	2.76923	4.93151	13.0263	31.8345	19	36.6176	20.8929	-73.2151	13.2499	33.9488
SYY	Right	Distal	Middle	Large prism	118.125	0.772698	-9.21459	18.7912	-4.5	16.9307	29.1367	10.9459	13.8462	9.86301	7.10527	34.1367	37	29.5588	32.1429	-53.549	13.1181	46.5615
SYY	Right	Middle	Middle	Large prism	54	0.772698	11.6009	22.7473	28.125	55.2475	51.1511	32.8378	24.9231	36.9863	11.8421	29.5324	22	27.3529	13.3929	-50.4288	23.7092	13.7114
SYY	Right	Proximal	Middle	Large prism	60.75	5.8587	15.7639	3.95605	0	49.901	45.3237	25.5405	16.6154	41.9178	39.0789	21.187	14	38.8235	16.0714	-43.8368	7.4929	1.66997
SYY	Left	Distal	Middle	Small prism	73.125	10.9447	-7.13304	-27.6923	-43.875	10.6931	6.47482	31.6216	29.0769	33.2877	15.3947	24.3525	59	40.5882	19.2857	-105.692	6.94357	24.6101
SYY	Left	Middle	Middle	Small prism	74.25	2.0442	32.4163	18.7912	31.5	27.6238	19.4245	31.6216	45.6923	53.0137	63.9474	32.9856	9	21.6176	17.1429	-108.9	18.8531	28.3016
SYY	Left	Proximal	Middle	Small prism	76.5	8.4017	26.1717	90.989	94.5	72.1782	43.3813	42.5676	52.6154	48.0822	49.7368	34.4245	-13	12.3529	10.1786	-114.305	6.83371	65.6563
SYY	Middle	Proximal	Middle	Small prism	-7.875	16.0307	44.9056	88.022	111.375	102.475	78.3453	23.1081	23.5385	8.63014	4.73684	31.5468	-29	12.3529	5.89285	-79.895	8.30592	12.3051
SYY	Middle	Middle	Middle	Small prism	42.75	16.0307	7.43777	25.7143	41.625	42.7723	50.5036	34.054	18	24.6575	20.1316	32.9856	-32	11.9118	20.3571	-78.3789	20.589	17.1612
SYY	Middle	Distal	Middle	Small prism	78.75	5.8587	7.43777	-24.7253	-40.5	8.0198	16.187	30.4054	37.3846	44.3836	29.6053	23.7769	42	37.0588	19.2857	-78.7085	4.63637	30.1254
SYY	Right	Distal	Middle	Small prism	97.875	4.5872	13.6824	-30.6593	-38.25	8.0198	18.1295	30.4054	15.2308	14.7945	17.7632	25.2158	53	37.5	23.0357	-61.3495	1.99957	36.256
SYY	Right	Middle	Middle	Small prism	40.5	16.0307	15.7639	37.5824	46.125	64.1584	51.1511	27.973	9.6923	24.6575	17.7632	29.2446	-27	14.1176	8.03571	-47.8799	17.7764	43.9467
SYY	Right	Proximal	Middle	Small prism	37.125	7.1302	15.7639	65.2747	67.5	65.9406	67.3381	43.7838	15.2308	19.726	16.5789	31.259	-37	11.9118	6.96428	-49.44	22.7863	14.6562
SYY	Left	Distal	High	Large sphere	98.7097	17.915	-12.8591	-28.4211	-39.7895	-1.60714	7.44361	12.0619	15.1685	9.16667	13.8462	32.6978	38.6842	47.3077	29.1176	-95.1885	-0.19776	16.2603
SYY	Left	Middle	High	Large sphere	67.7419	17.915	1.97036	-19.8947	-15.1579	8.83929	8.1203	20.4124	19.2135	13.3333	17.3077	22.0503	23.6842	38.0769	22.0588	-101.539	-1.38432	27.9281
SYY	Left	Proximal	High	Large sphere	33.871	40.085	1.97036	32.2105	57.7895	46.6071	29.7744	12.9897	25.2809	16.6667	17.3077	24.6403	-2.36842	6.92308	12.3529	-108.504	-6.2624	35.5089
SYY	Middle	Proximal	High	Large sphere	21.2903	31.0154	9.38509	44.5263	74.8421	71.5179	60.2256	18.5567	14.1573	15.8333	12.1154	28.0935	-11.0526	2.3077	2.64705	-80.1367	6.52608	17.4908
SYY	Middle	Middle	High	Large sphere	47.4194	24.9691	9.38509	0.94737	4.73684	16.875	23.6842	13.9175	14.1573	15.8333	12.1154	27.518	11.0526	21.9231	22.9412	-79.4116	3.6256	14.81
SYY	Middle	Distal	High	Large sphere	48.3871	19.9305	9.38509	-30.3158	-36	-4.82142	7.44361	5.56701	10.1124	5	7.78846	25.2158	33.1579	45	18.5294	-77.6098	-6.1745	18.1939
SYY	Right	Distal	High	Large sphere	55.1613	30.0077	1.97036	-30.3158	-45.4737	-11.25	2.03008	9.27835	10.1124	5	7.78846	27.518	33.9474	43.8462	25.5882	-61.5912	-7.95434	29.8618
SYY	Right	Middle	High	Large sphere	52.2581	24.9691	9.38509	-10.4211	-4.73685	14.4643	19.6241	18.5567	15.1685	9.16667	8.65384	22.6259	7.89474	27.6923	22.0588	-48.605	-8.94314	28.807
SYY	Right	Proximal	High	Large sphere	29.0323	24.9691	9.38509	32.2105	48.3158	49.8214	59.5489	39.8969	19.2135	-1.66667	7.78846	29.2446	-17.3684	10.3846	11.4706	-51.044	3.99914	7.64672
SYY	Left	Distal	High	Small sphere	97.7419	24.9691	-5.44437	-30.3158	-31.2632	9.64286	9.47368	11.134	9.10113	1.66667	11.25	30.9712	42.6316	49.6154	15.8823	-105.626	-10.5692	15.9746
SYY	Left	Middle	High	Small sphere	57.0968	20.9382	-5.44437	-24.6316	-24.6316	9.64286	9.47368	16.701	13.1461	9.16667	7.78846	24.928	33.1579	39.2308	11.4706	-117.14	-17.0513	31.5317
SYY	Left	Proximal	High	Small sphere	50.3226	31.0154	11.2388	12.3158	37.8947	42.5893	27.0677	-1e-06	8.08989	-2.5	-16.4423	19.4604	-2.36842	-5.76923	-11.4706	-125.907	-16.4141	41.0022
SYY	Middle	Proximal	High	Small sphere	9.67742	39.0772	11.2388	49.2632	52.1053	44.1964	39.9248	48.2474	48.5393	48.3333	76.1538	24.6403	-11.0526	-4.61538	12.3529	-96.6607	-8.8113	10.3714
SYY	Middle	Middle	High	Small sphere	54.1936	25.9768	13.0925	-17.0526	-10.4211	10.4464	20.3008	47.3196	49.5506	46.6667	45.8654	23.4892	14.2105	23.0769	20.2941	-83.9821	-10.3494	18.3917
SYY	Middle	Distal	High	Small sphere	50.3226	22.9536	5.67772	-28.4211	-38.8421	4.82143	8.79699	21.3402	21.236	17.5	17.3077	22.0503	33.1579	49.6154	15	-83.9821	-14.4584	25.4451
SYY	Right	Distal	High	Small sphere	77.4194	23.9614	-1.737	-28.4211	-54	-8.83928	5.41354	25.0515	16.1798	13.3333	13.8462	26.9424	41.0526	53.0769	24.7059	-63.393	-18.3477	23.072
SYY	Right	Middle	High	Small sphere	47.4194	23.9614	5.67772	-27.4737	-21.7895	4.82143	23.0075	42.6804	38.427	30.8333	25.0962	22.6259	13.4211	33.4615	33.5294	-55.197	-17.7325	5.95477
SYY	Right	Proximal	High	Small sphere	52.2581	19.9305	5.67772	52.1053	44.5263	43.3929	32.4812	65.8763	55.618	50	65.7692	28.9568	2.36843	-3.46154	21.1765	-50.4068	-14.9419	4.17493
SYY	Left	Distal	High	Large cylinder	91.9355	4.8146	-31.3959	-22.7368	9.47368	36.1607	18.9474	2.7835	9.10113	11.6667	15.5769	29.5324	14.2105	23.0769	8.82352	-92.9472	-2.04352	56.6692
SYY	Left	Middle	High	Large cylinder	97.7419	-4.25492	-16.5665	-31.2632	-13.2632	21.6964	14.2105	24.1237	21.236	8.33333	4.32692	35	24.4737	34.6154	8.82352	-117.469	-8.50368	59.35
SYY	Left	Proximal	High	Large cylinder	66.7742	32.0232	-9.15173	18	43.5789	41.7857	19.6241	18.5567	33.3708	29.1667	27.6923	10.5395	3.94737	4e-06	4.41176	-124.215	-1.3184	98.2647
SYY	Middle	Proximal	High	Large cylinder	35.8065	41.0927	5.67772	68.2105	122.211	110.089	62.2556	12.0619	27.3034	18.3333	31.1538	14.8561	5e-06	-11.5385	-3.52942	-103.275	-3.82336	100.023
SYY	Middle	Middle	High	Large cylinder	61.9355	41.0927	5.67772	22.7368	40.7368	45	25.0376	20.4124	32.3596	29.1667	28.5577	11.115	6.31579	-1.15384	4.41176	-95.1665	-1.23051	99.0558
SYY	Middle	Distal	High	Large cylinder	123.871	3.80688	-25.8349	-30.3158	-28.4211	8.03572	10.1504	12.0619	14.1573	11.6667	12.1154	31.259	16.579	30	20.2941	-93.6503	-0.637226	82.0264
SYY	Right	Distal	High	Large cylinder	120.968	3.80688	-18.4201	-30.3158	-40.7368	0.803574	2.70677	17.6289	22.2472	15	15.5769	32.4101	21.3158	39.2308	29.1176	-64.5796	-1.91168	72.468
SYY	Right	Middle	High	Large cylinder	-28.0645	35.0463	7.53141	34.1053	58.7368	63.4821	52.1053	17.6289	27.3034	25	25.0962	13.1294	-2.36842	1.15385	7.94117	-43.8148	12.1073	88.7503
SYY	Right	Proximal	High	Large cylinder	-25.1613	49.1545	16.7998	77.6842	113.684	110.893	72.406	16.701	26.2921	13.3333	32.0192	20.0359	-14.2105	-9.23076	-3.52942	-49.1324	-8.87722	83.7403
SYY	Left	Distal	High	Small cylinder	79.3548	13.8841	0.116678	12.3158	44.5263	70.7143	29.7744	4.63917	9.10113	-1.66667	16.4423	34.1367	11.8421	5.76924	7.94117	-105.78	-16.8096	74.4017
SYY	Left	Middle	High	Small cylinder	101.613	0.783703	-40.6643	-2.8421	23.6842	49.0179	29.0977	12.9897	9.10113	-2.5	9.51923	35.2878	21.3158	9.23077	7.94117	-126.347	-8.59157	81.2134
SYY	Left	Proximal	High	Small cylinder	120.968	-3.2472	-33.2496	-11.3684	5.68421	26.5179	10.8271	38.9691	33.3708	29.1667	12.9808	36.4389	21.3158	10.3846	4.41176	-155.022	-3.9552	98.9019
SYY	Middle	Proximal	High	Small cylinder	4.83871	56.2086	7.53141	68.2105	122.211	122.946	81.8797	30.6186	45.5056	39.1667	20.7692	16.8704	1.57895	-2.30769	-2.64706	-124.896	10.5252	99.6051
SYY	Middle	Middle	High	Small cylinder	28.0645	45.1236	0.116678	39.7895	78.6316	62.6786	35.8647	30.6186	49.5506	39.1667	45	14.2805	-2.36842	3.46154	6.17647	-99.3854	6.28437	97.1001
SYY	Middle	Distal	High	Small cylinder	125.806	9.85323	-23.9812	-30.3158	-21.7895	9.64286	3.38346	38.0412	41.4607	33.3333	26.8269	33.5611	7.10527	25.3846	15	-95.9795	-4.76821	77.8954
SYY	Right	Distal	High	Small cylinder	125.806	11.8687	0.116678	-30.3158	-1.89474	16.0714	5.41354	39.8969	47.5281	42.5	45	34.4245	12.6316	20.7692	15.8823	-78.8623	-4.30677	85.1247
SYY	Right	Middle	High	Small cylinder	-30.9677	49.1545	0.116678	63.4737	107.053	91.6071	71.7293	30.6186	47.5281	40	31.1538	13.1294	-9.47368	4e-06	2.64705	-68.6886	3.14219	97.3199
SYY	Right	Proximal	High	Small cylinder	-53.2258	55.2008	20.5072	82.4211	120.316	114.107	85.9399	34.3299	43.4832	28.3333	25.9615	19.7482	-9.47368	-11.5385	-0.882358	-86.1135	-5.75701	84.9269
SYY	Left	Distal	High	Large prism	79.3548	-5.26265	37.1903	21.7895	56.8421	81.9643	50.0752	-0.927836	10.1124	-2.5	-6.92308	33.2734	3.94737	-10.3846	-0.882358	-86.6628	-6.592	41.5516
SYY	Left	Middle	High	Large prism	31.9355	27.9923	39.044	3.78947	-12.3158	4.01786	3.38346	52.8866	53.5955	40	36.3462	34.1367	22.1053	34.6154	17.6471	-109.405	-4.13098	52.4723
SYY	Left	Proximal	High	Large prism	61.9355	20.9382	53.8735	89.0526	89.0526	85.1786	67.6692	43.6082	48.5393	50	19.9038	35.2878	-12.6316	2.3077	1.7647	-119.271	4.39466	68.2492
SYY	Middle	Proximal	High	Large prism	53.2258	24.9691	48.3124	78.6316	109.895	98.8393	77.1429	64.0206	55.618	45.8333	17.3077	33.5611	-24.4737	2.3077	-5e-06	-111.075	1.62603	86.3771
SYY	Middle	Middle	High	Large prism	52.2581	45.1236	9.38509	25.5789	33.1579	13.6607	14.8872	38.9691	44.4944	33.3333	38.9423	35	2.36843	8.07693	15.8823	-95.9355	-4.30677	43.4193
SYY	Middle	Distal	High	Large prism	47.4194	26.9845	31.6293	-0.947367	-5e-06	16.875	12.1805	11.134	39.4382	17.5	4.32692	35	18.1579	40.3846	15.8823	-89.783	2.46101	41.6175
SYY	Right	Distal	High	Large prism	67.7419	19.9305	14.9461	8.52632	13.2632	32.9464	58.1955	16.701	22.2472	17.5	-3.46154	33.8489	29.2105	41.5385	29.1176	-60.9101	10.7669	20.3473
SYY	Right	Middle	High	Large prism	22.2581	19.9305	11.2388	40.7368	41.6842	46.6071	51.4286	30.6186	17.191	20.8333	11.25	30.1079	-15.7895	5.76924	11.4706	-66.4913	-1.07669	19.4244
SYY	Right	Proximal	High	Large prism	-14.5161	31.0154	46.4587	77.6842	89.0526	91.6071	77.8196	25.9794	17.191	6.66667	3.46154	31.5468	-26.8421	-3.46154	-5e-06	-58.0975	-6.2624	14.1288
SYY	Left	Distal	High	Small prism	77.4194	35.0463	-51.7864	-29.3684	-29.3684	16.0714	8.1203	24.1237	41.4607	25.8333	11.25	27.8057	56.8421	55.3846	13.2353	-106.724	-8.43776	29.7079
SYY	Left	Middle	High	Small prism	28.0645	23.9614	40.8977	-1.89474	32.2105	40.1786	27.0677	32.4742	36.4045	47.5	38.9423	18.0215	2.36843	16.1539	13.2353	-109.01	-1.14261	24.8738
SYY	Left	Proximal	High	Small prism	88.0645	19.9305	20.5072	82.4211	88.1053	57.8571	31.1278	33.4021	52.5843	44.1667	50.1923	35	-26.8421	4e-06	5.29411	-126.61	-14.2387	68.0294
SYY	Middle	Proximal	High	Small prism	68.7097	16.9073	64.9956	93.7895	118.421	94.8214	89.3233	51.9588	45.5056	40.8333	23.3654	36.1511	-26.0526	-15	-2.64706	-108.702	-7.22922	52.3185
SYY	Middle	Middle	High	Small prism	12.5806	57.2163	-5.44437	20.8421	54	53.8393	73.0827	32.4742	28.3146	33.3333	27.6923	29.8201	-24.4737	3.46154	22.0588	-92.4638	2.79061	5.80096
SYY	Middle	Distal	High	Small prism	43.5484	25.9768	14.9461	-31.2632	-18	11.25	25.7143	42.6804	50.5618	30.8333	25.9615	26.9424	-3.15789	60	21.1765	-86.9924	-2.81259	14.019
SYY	Right	Distal	High	Small prism	90	21.9459	9.38509	-22.7368	-16.1053	14.4643	27.0677	32.4742	33.3708	26.6667	28.5577	25.2158	7.89474	34.6154	33.5294	-66.0298	0.109867	25.1814
SYY	Right	Middle	High	Small prism	94.3902	16.157	-1.71582	10.8511	-5.54794	8.0137	22.5	43.8261	45.9	36.8182	32.9268	35.5755	21.7742	30	16.9565	-40.9143	-16.6118	27.5985
SYY	Right	Proximal	High	Small prism	-23.2258	43.1081	55.7271	88.1053	99.4737	98.8393	94.7368	52.8866	26.2921	13.3333	0.865382	27.518	-32.3684	-8.07692	4.41176	-70.9079	-8.76736	5.6032
WD	Left	Distal	Low	Large sphere	94.5652	-4.79357	4.46452	-0.365856	-2.625	6.95122	18.2927	9.08257	15.5941	15.3488	1.69173	38.5971	47.4194	49.125	28.9773	-89.805	11.1734	38.4204
WD	Left	Middle	Low	Large sphere	56.7391	13.0478	23.7569	43.1707	27.375	24.1463	42.8049	10.7339	14.703	18.8372	12.5188	39.1727	28.0645	31.125	41.9318	-89.1897	20.4022	36.6295
WD	Left	Proximal	Low	Large sphere	28.0435	32.9881	27.2646	59.2683	48.375	43.9024	56.3415	10.3211	16.9307	16.0465	8.45865	37.8777	15.4839	23.25	24.5455	-99.2425	-5.97675	45.7595
WD	Middle	Proximal	Low	Large sphere	50.2174	25.6416	26.3877	35.4878	37.5	38.0488	59.2683	8.25688	14.2574	16.0465	3.04512	36.1511	14.7581	22.5	30.3409	-71.2046	-5.6032	-0.19776
WD	Middle	Middle	Low	Large sphere	77.6087	4.12709	35.1569	33.6585	22.5	18.6585	38.4146	13.211	12.0297	14.6512	12.5188	36.295	25.8871	31.125	35.1136	-73.0064	16.0845	16.3372
WD	Middle	Distal	Low	Large sphere	123.261	1.50337	14.9876	4.39024	-0.75	1.46341	24.878	6.19266	11.5842	11.1628	-1.35338	37.0144	42.5806	41.25	32.3864	-74.5116	16.7986	26.7855
WD	Right	Distal	Low	Large sphere	119.348	15.1467	-5.18168	-1.46342	-16.5	-13.5366	10.6098	11.1468	9.80198	12.907	-0.676689	36.4389	44.0323	40.5	37.1591	-61.2397	11.8656	38.2226
WD	Right	Middle	Low	Large sphere	104.348	13.0478	30.7723	53.0488	34.125	36.5854	43.9024	11.1468	13.3663	12.907	6.76692	36.8705	16.9355	30.375	36.4773	-52.5053	28.4664	18.8311
WD	Right	Proximal	Low	Large sphere	55.4348	32.4633	45.6801	63.6585	59.25	49.7561	68.4146	16.1009	9.35644	10.814	1.35339	35.4317	0.725807	19.5	26.5909	-51.055	15.5022	-23.5554
WD	Left	Distal	Low	Small sphere	110.217	14.0972	-3.42782	-1.82927	-13.125	-2.19512	16.0976	11.5596	9.80198	14.3023	8.45865	34.5683	46.2097	51	17.7273	-90.7279	6.40522	28.5214
WD	Left	Middle	Low	Small sphere	109.565	5.17658	36.0339	40.6098	28.5	23.0488	34.0244	13.211	13.3663	17.093	16.5789	38.4532	23.4677	28.875	29.3182	-94.5183	20.3473	24.1047
WD	Left	Proximal	Low	Small sphere	48.2609	55.5521	45.6801	69.5122	68.625	55.6098	73.1707	8.66972	13.8119	23.0233	9.47369	34.2806	0	19.5	25.9091	-101.165	19.0838	11.4701
WD	Middle	Proximal	Low	Small sphere	18.913	40.8592	38.6647	46.8293	51	49.7561	82.3171	16.5138	24.505	28.6047	6.42857	34.2806	6.53226	34.875	34.4318	-74.2918	7.26218	-19.8199
WD	Middle	Middle	Low	Small sphere	65.8696	8.8498	27.2646	36.2195	28.875	26.7073	48.2927	15.2752	14.703	30.6977	32.4812	36.295	20.8065	25.875	29.3182	-79.093	17.4578	4.80117
WD	Middle	Distal	Low	Small sphere	85.4348	19.3447	14.1107	-2.19512	-14.25	-4.39025	19.0244	12.3853	13.8119	21.2791	6.76692	33.2734	40.8871	43.875	25.2273	-82.4769	6.9216	20.8747
WD	Right	Distal	Low	Small sphere	135	10.424	13.2338	16.8293	8.25	10.2439	25.6098	5.77982	8.46535	10.814	1.01504	36.0072	33.3871	36.375	27.2727	-54.9992	11.4481	30.521
WD	Right	Middle	Low	Small sphere	97.1739	19.3447	36.0339	50.8537	43.875	38.7805	55.6098	19.8165	14.2574	16.0465	17.594	36.1511	11.129	24	29.6591	-54.1752	20.9735	19.0509
WD	Right	Proximal	Low	Small sphere	39.1304	35.6118	42.1724	43.9024	43.125	42.0732	79.3902	32.6147	15.5941	19.5349	3.38346	34.7122	1.69355	27.75	27.9545	-54.2192	13.1181	-21.1054
WD	Left	Distal	Low	Large cylinder	129.13	-10.5658	6.21837	3.29268	20.625	37.6829	33.6585	7.01835	14.2574	7.67442	-0.338343	38.741	31.9355	24	13.6364	-85.685	3.20811	71.7759
WD	Left	Middle	Low	Large cylinder	118.043	2.55286	24.6338	9.87805	27.375	34.3902	33.2927	16.5138	19.604	22.3256	12.8571	40.6115	31.2097	29.625	21.1364	-88.4317	13.6454	84.9709
WD	Left	Proximal	Low	Large cylinder	90.6522	30.3643	25.5108	21.2195	42.375	61.4634	72.8049	17.3394	25.396	30.6977	7.10527	38.0216	31.2097	38.625	22.8409	-80.2136	29.1476	86.6628
WD	Middle	Proximal	Low	Large cylinder	75	13.0478	22.003	12.0732	25.875	42.439	49.3902	14.4495	18.7129	30.3488	29.4361	39.3166	25.1613	28.125	19.7727	-40.4419	43.0897	84.9928
WD	Middle	Middle	Low	Large cylinder	112.174	-4.26883	15.8646	-6.21951	4.5	13.9024	21.9512	12.3853	17.3762	24.7674	23.0075	38.8849	28.3065	27.375	21.8182	-59.5257	20.1386	73.5777
WD	Middle	Distal	Low	Large cylinder	126.522	-0.0708685	-1.67397	-1.46342	19.875	28.5366	33.6585	7.01835	13.8119	11.5116	1.35339	35.7194	30.2419	24.375	16.3636	-66.1507	7.30613	55.2959
WD	Right	Distal	Low	Large cylinder	128.478	-2.16985	-6.93553	5.85366	32.25	36.9512	38.7805	7.01835	12.9208	11.5116	0.338348	37.5899	30.9677	12	7.5	-43.9467	-4.58144	69.6335
WD	Right	Middle	Low	Large cylinder	126.522	-7.94204	13.2338	7.31707	25.875	28.1707	30.3659	16.9266	15.5941	24.0698	17.9323	39.0288	28.0645	27.375	18.0682	-40.2002	12.4479	82.1033
WD	Right	Proximal	Low	Large cylinder	101.087	13.0478	7.97222	15	23.25	33.2927	29.2683	16.9266	13.3663	17.7907	15.5639	39.7482	16.6935	16.875	11.25	-23.8081	19.6661	90.585
WD	Left	Distal	Low	Small cylinder	118.696	3.0776	-5.18168	19.3902	40.125	43.1707	39.5122	9.08257	15.1485	11.8605	-1.69173	38.1655	22.0161	14.625	11.25	-85.0368	3.75744	70.5893
WD	Left	Middle	Low	Small cylinder	111.522	2.02811	27.2646	21.5854	43.875	51.9512	46.8293	18.578	22.7228	25.4651	4.3985	40.3238	22.9839	24.75	12.6136	-89.4644	13.14	74.105
WD	Left	Proximal	Low	Small cylinder	81.5217	37.186	43.9262	42.439	61.125	82.3171	86.7073	21.8807	25.396	38.3721	13.5338	40.1799	27.5806	39.75	17.3864	-86.8715	24.5662	80.4114
WD	Middle	Proximal	Low	Small cylinder	82.8261	28.2654	37.7877	31.0976	54.75	78.6585	87.0732	19.4037	25.8416	39.0698	18.609	40.3238	26.371	41.25	18.4091	-45.6825	37.7062	85.7179
WD	Middle	Middle	Low	Small cylinder	129.783	14.0972	22.003	9.87805	33.375	38.4146	40.2439	21.055	24.505	32.7907	17.2556	38.5971	25.4032	23.625	15.6818	-67.2604	17.8643	73.8963
WD	Middle	Distal	Low	Small cylinder	134.348	9.89929	3.58759	7.31707	26.25	35.1219	40.2439	11.5596	14.703	12.907	1.35339	37.1583	23.2258	22.125	12.9545	-73.5337	9.93194	64.9312
WD	Right	Distal	Low	Small cylinder	144.13	13.0478	-27.1048	9.14634	28.125	32.561	34.0244	9.49541	12.4752	15	1.35339	34.2806	22.2581	15	8.52273	-49.8355	5.95477	66.5572
WD	Right	Middle	Low	Small cylinder	144.13	6.75082	29.8954	21.2195	36.75	39.878	42.439	17.7523	20.9406	37.6744	26.7293	39.4604	22.0161	23.625	15.3409	-35.8495	15.3594	78.8842
WD	Right	Proximal	Low	Small cylinder	115.435	22.4932	36.0339	23.7805	33.75	53.4146	49.0244	18.9908	16.9307	26.8605	22.3308	40.7554	19.8387	23.25	11.25	-14.3706	28.4445	94.4304
WD	Left	Distal	Low	Large prism	117.391	-8.99153	20.2492	34.0244	61.5	63.6585	74.6341	5.36697	8.0198	10.1163	-4.73684	38.0216	18.871	10.125	21.4773	-62.3493	15.5351	47.3415
WD	Left	Middle	Low	Large prism	93.2609	25.6416	33.4031	40.9756	46.5	77.561	96.2195	-1e-06	2.22772	3.83721	-12.5188	39.0288	30.7258	48	23.8636	-64.5137	25.7198	39.6399
WD	Left	Proximal	Low	Large prism	24.7826	44.5325	36.9108	23.0488	24.375	67.6829	93.6585	13.211	11.5842	4.18605	-9.13534	34.7122	33.871	56.25	28.6364	-80.8399	-3.70251	17.3919
WD	Middle	Proximal	Low	Large prism	31.9565	41.9087	27.2646	27.8049	20.625	60.7317	88.5366	20.6422	22.7228	16.0465	4.3985	35.1439	26.6129	58.875	31.7045	-65.0191	-8.61354	0.39552
WD	Middle	Middle	Low	Large prism	57.3913	31.9386	27.2646	16.4634	29.25	69.1463	91.8293	10.3211	16.0396	11.5116	-4.73684	37.0144	29.5161	51.75	28.9773	-64.0413	-2.19733	11.2503
WD	Middle	Distal	Low	Large prism	103.696	8.32505	39.5416	14.6341	34.125	60.7317	77.9268	8.25688	5.79208	12.907	2.03008	36.7266	31.2097	41.25	21.8182	-66.4913	15.0517	26.7855
WD	Right	Distal	Low	Large prism	132.391	10.9488	3.58759	15.3659	45.375	54.1463	63.2927	15.2752	9.35644	11.5116	-3.04511	38.0216	25.6452	19.125	10.9091	-35.454	7.83349	54.4499
WD	Right	Middle	Low	Large prism	76.9565	31.9386	16.7415	51.5854	42.375	44.6341	51.5854	2.88991	7.12871	18.8372	19.6241	36.5827	16.4516	21.75	26.5909	-48.9895	37.1239	15.634
WD	Right	Proximal	Low	Large prism	92.6087	16.721	23.7569	34.7561	22.875	39.878	74.2683	20.2294	18.7129	20.2326	23.6842	35.5755	22.5	38.25	33.75	-52.1317	8.33888	-1.80181
WD	Left	Distal	Low	Small prism	127.826	-14.239	22.003	43.9024	72	59.2683	67.6829	9.08257	6.23763	21.9767	25.3759	38.4532	15.9677	0	9.54545	-60.3497	18.6334	47.5942
WD	Left	Middle	Low	Small prism	74.3478	22.4932	44.8031	27.8049	40.125	62.9268	84.878	18.578	17.8218	34.5349	36.5414	37.7338	26.129	43.875	28.2955	-71.4573	17.2271	28.6203
WD	Left	Proximal	Low	Small prism	45	42.4335	33.4031	46.4634	36.75	61.0976	91.8293	18.9908	16.9307	20.5814	23.0075	36.8705	17.9032	51.75	29.3182	-81.2244	-9.31669	8.6465
WD	Middle	Proximal	Low	Small prism	63.2609	36.1365	27.2646	45.3659	31.5	60.3659	91.4634	19.4037	21.8317	14.3023	-1.01503	38.3094	20.8065	52.125	34.0909	-66.5682	-18.7542	5.91082
WD	Middle	Middle	Low	Small prism	66.5217	27.2159	26.3877	42.8049	31.125	61.4634	82.6829	26.0092	23.1683	20.9302	17.2556	38.5971	16.9355	45	32.3864	-68.1942	11.9535	11.4481
WD	Middle	Distal	Low	Small prism	112.826	10.9488	14.9876	35.1219	40.125	33.2927	45.3659	7.84404	9.35644	13.9535	18.609	37.0144	24.1935	13.875	12.6136	-59.8004	16.1943	29.4662
WD	Right	Distal	Low	Small prism	129.13	6.22607	0.956809	23.0488	40.5	33.6585	40.9756	9.49541	14.703	12.5581	15.2256	36.4389	28.3065	10.5	15	-44.6498	14.5903	38.5852
WD	Right	Middle	Low	Small prism	108.261	21.4437	49.1878	51.9512	36	57.8049	77.561	22.2936	13.3663	23.7209	14.2105	37.5899	17.9032	36.75	32.7273	-44.9794	29.5322	32.3667
WD	Right	Proximal	Low	Small prism	82.8261	32.4633	39.5416	51.9512	56.25	40.9756	74.6341	24.7706	21.8317	25.4651	26.391	36.0072	6.04839	16.125	29.3182	-52.3734	5.99872	-11.2723
WD	Left	Distal	Middle	Large sphere	83.831	3.71889	-7.66973	-5.79433	-5.21591	10.7741	22.993	2.12376	6.20268	6.07535	5.07519	36.295	37.0161	35.625	19.0909	-89.2227	8.19605	39.8596
WD	Left	Middle	Middle	Large sphere	31.7436	14.9497	25.8796	45.2472	37.2955	27.0236	46.8944	9.6542	9.76703	14.1321	7.44361	37.8777	20.8065	25.875	31.0227	-82.2681	13.2829	32.103
WD	Left	Proximal	Middle	Large sphere	15.925	35.3688	34.7393	47.4819	35.9659	38.2565	63.1625	11.9566	21.6701	25.2586	-12.5188	35.8633	15.7258	27	30	-94.5402	-2.36213	29.2355
WD	Middle	Proximal	Middle	Large sphere	16.504	45.4767	36.3273	58.0224	59.0795	51.0521	74.7055	8.33627	14.6156	16.2474	2.36842	34.7122	6.53226	21.375	23.1818	-66.4144	-4.08704	10.9867
WD	Middle	Middle	Middle	Large sphere	26.3398	11.6635	52.2477	25.6592	15.0341	10.6005	50.1406	10.9126	12.4316	16.3033	8.45865	37.7338	29.2742	34.125	35.7955	-70.4685	5.91082	9.84405
WD	Middle	Distal	Middle	Large sphere	77.602	11.6543	12.6353	-8.83982	-9.51136	-1.3611	23.3743	5.46621	8.42166	9.93488	10.1504	35.5755	37.0161	41.25	21.4773	-70.3586	3.80139	19.2486
WD	Right	Distal	Middle	Large sphere	89.7338	24.2574	-35.8218	-11.0745	-27.9886	-22.3388	10.0021	6.27205	8.39982	6.08651	-1.01503	35.5755	44.7581	49.125	28.9773	-50.4398	-3.50475	37.4645
WD	Right	Middle	Middle	Large sphere	74.9667	21.7714	19.6356	43.1707	27.1364	19.4336	31.9812	7.92343	6.21141	7.42605	5.07519	36.4389	16.4516	22.125	23.8636	-44.5399	13.7992	34.4761
WD	Right	Proximal	Middle	Large sphere	46.7436	39.1706	50.6597	59.0211	52.875	37.376	55.371	19.9951	9.77577	7.37023	1.69173	35	0.725807	13.5	21.1364	-56.8999	10.3275	10.2725
WD	Left	Distal	Middle	Small sphere	115.681	25.9326	-46.8424	23.0982	4.60227	23.8797	22.4628	-0.432693	7.52621	-2.14884	4.73684	36.8705	42.3387	64.5	19.0909	-95.1885	3.87829	26.9942
WD	Left	Middle	Middle	Small sphere	76.5439	10.5681	10.6703	11.5392	3.20455	15.9797	24.9618	5.34712	17.2976	20.7377	26.0526	37.0144	28.0645	32.625	16.0227	-101.286	1.80181	17.2491
WD	Left	Proximal	Middle	Small sphere	18.8731	43.341	31.9126	57.2017	45.1705	39.7974	50.4847	10.4402	26.1168	51.734	18.2707	35.4317	7.5	21	19.0909	-101.956	6.592	18.4686
WD	Middle	Proximal	Middle	Small sphere	20.5834	54.0287	45.2474	64.2123	55.1932	47.9764	75.2108	-4.74374	25.2563	34.4623	15.2256	32.8417	4.59677	25.125	27.9545	-72.3142	9.15189	3.74645
WD	Middle	Middle	Middle	Small sphere	26.047	24.3492	24.0504	11.648	12.375	23.4053	49.6042	10.4997	18.1581	30.9181	28.0827	36.1511	24.4355	28.125	21.8182	-77.467	2.20832	7.42698
WD	Middle	Distal	Middle	Small sphere	96.4951	16.9018	-25.3892	11.3217	8.38636	20.1126	31.7642	2.45722	9.31275	7.06605	13.1955	35.7194	36.0484	45.75	10.9091	-75.9838	4.20789	19.1717
WD	Right	Distal	Middle	Small sphere	103.842	24.3767	-38.7089	22.3962	14.7955	16.6804	30.0217	2.02452	7.0894	2.0707	6.42857	35.8633	39.1935	46.5	23.1818	-60.8551	5.1088	18.6663
WD	Right	Middle	Middle	Small sphere	82.1673	23.364	34.4981	33.1839	14.5227	10.678	32.2075	13.7826	12.4359	14.414	12.1805	36.0072	10.8871	15.75	19.0909	-52.3295	2.26325	25.1704
WD	Right	Proximal	Middle	Small sphere	51.3421	38.0935	28.3596	37.5049	33.1705	28.1366	67.3419	28.3155	-7.43885	9.73395	12.1805	35.1439	0.241935	17.25	27.6136	-54.4939	5.86688	-7.29514
WD	Left	Distal	Middle	Large cylinder	123.873	-3.6918	-21.095	4.3408	22.4318	33.1036	36.2164	0.726445	2.21025	0.348838	1.01504	38.3094	26.371	23.625	13.2955	-80.9058	0.06592	64.1621
WD	Left	Middle	Middle	Large cylinder	102.95	-8.99434	9.02202	7.26763	24	31.9905	32.7997	8.31642	14.6462	10.2167	-0.338343	40.4676	25.1613	29.25	19.7727	-86.1245	3.71349	61.745
WD	Left	Proximal	Middle	Large cylinder	-29.4942	22.7291	21.3894	51.6842	76.7045	59.7458	50.001	19.6815	20.3902	20.8828	17.2556	16.8704	10.4032	2.25	11.5909	-102.659	-3.66955	92.8153
WD	Middle	Proximal	Middle	Large cylinder	6.30213	25.3528	18.7587	33.4212	62.4205	68.8673	65.9808	15.1403	23.5178	22.9423	16.2406	30.1079	23.2258	27.375	14.3182	-57.0098	18.941	83.5755
WD	Middle	Middle	Middle	Large cylinder	79.3656	5.22886	11.6528	-4.62756	12.9205	22.8907	31.6866	13.4889	19.0667	21.8958	10.4887	40.4676	25.8871	29.25	22.1591	-70.5454	14.9309	70.1498
WD	Middle	Distal	Middle	Large cylinder	105.752	6.87654	-13.974	-3.16414	20.25	25.8175	34.6755	5.46621	9.32149	9.20372	2.36842	38.1655	23.4677	24	13.2955	-61.0309	-1.01077	56.021
WD	Right	Distal	Middle	Large cylinder	109.712	6.88572	-23.7107	-9.16612	5.45455	14.8202	23.055	3.73544	7.53931	6.00837	6.76692	35	23.7097	23.625	11.9318	-46.7043	-4.64736	67.7438
WD	Right	Middle	Middle	Large cylinder	91.6637	1.58319	6.33094	-0.0395535	7.63636	11.8933	26.5027	9.2612	11.5274	18.734	19.6241	39.6043	22.0161	23.625	17.3864	-30.8396	5.17472	74.5335
WD	Right	Proximal	Middle	Large cylinder	81.1823	15.4285	37.2797	-2.66974	-3.92045	8.96651	25.0238	20.8645	11.0906	19.0716	25.3759	39.7482	23.9516	24.375	20.1136	-14.7331	39.2444	87.322
WD	Left	Distal	Middle	Small cylinder	101.473	7.36456	-11.3583	21.0316	40.6364	41.4159	34.753	5.79966	7.54368	11.6009	28.0827	37.7338	20.5645	16.875	8.18182	-77.5658	4.14197	49.3411
WD	Left	Middle	Middle	Small cylinder	78.4206	18.0614	44.5664	26.6579	47.4205	48.6926	50.9653	16.8115	16.8346	18.3851	8.45865	39.6043	23.2258	19.875	15.3409	-85.9267	4.92202	58.0755
WD	Left	Proximal	Middle	Small cylinder	17.3758	40.3486	37.4304	62.9763	83.8977	81.3063	76.9781	16.9703	33.2586	36.1842	18.2707	26.0791	13.0645	6.75	10.9091	-102.868	-7.21824	85.6301
WD	Middle	Proximal	Middle	Small cylinder	-6.58164	39.2899	33.8925	53.2465	79.4659	89.2373	85.1974	20.7653	22.1374	32.0093	18.9474	29.3885	15.9677	22.125	12.2727	-64.9312	12.0634	87.6406
WD	Middle	Middle	Middle	Small cylinder	94.3656	15.7513	25.9701	9.52208	40.0227	53.858	57.8359	22.7699	27.5058	26.8242	27.0677	40.036	27.3387	21.75	11.5909	-71.3034	16.8755	67.9855
WD	Middle	Distal	Middle	Small cylinder	105.339	13.1643	-27.8692	-0.326304	24.4773	30.0279	41.2826	8.31642	11.0818	8.87721	1.01504	35.8633	21.2903	20.25	12.9545	-69.996	1.09867	59.4159
WD	Right	Distal	Middle	Small cylinder	102.079	14.2597	-38.6034	6.17996	20.6932	20.339	29.445	6.66505	9.29965	6.04186	3.72181	36.4389	22.2581	18	12.2727	-45.0893	1.47221	65.074
WD	Right	Middle	Middle	Small cylinder	90.2595	16.3862	8.03957	2.68952	15.0682	20.463	36.2474	14.1756	16.8564	26.8688	21.9925	38.1655	16.4516	21.75	16.0227	-32.0042	11.7008	74.8851
WD	Right	Proximal	Middle	Small cylinder	62.988	38.7101	52.4588	27.8543	46.7386	63.116	73.5614	23.2026	28.8075	43.9367	27.0677	39.6043	22.5	36.375	12.6136	-20.633	25.8846	82.8834
WD	Left	Distal	Middle	Large prism	71.972	-4.26245	28.6008	52.8906	92.0114	98.951	89.0265	8.35612	3.12318	38.5814	38.2331	38.741	22.0161	3.375	5.11364	-67.4252	17.5896	25.9395
WD	Left	Middle	Middle	Large prism	27.4712	39.7596	49.6471	56.8359	52.3977	88.5056	95.9622	2.90976	-5.77024	38.4781	55.1504	37.8777	15.7258	53.25	16.7045	-76.3024	39.8926	34.1026
WD	Left	Proximal	Middle	Large prism	-1.92991	41.8127	54.1071	11.0349	28.3977	71.8716	93.7516	26.9976	13.2964	6.46884	3.72181	36.4389	31.9355	49.5	25.5682	-86.0585	-13.173	23.2038
WD	Middle	Proximal	Middle	Large prism	11.433	41.2787	25.8193	8.07844	32.3864	73.6389	95.5963	25.3462	16.3672	7.79721	-1.69173	36.8705	38.4677	48.75	22.8409	-71.1167	-13.4696	9.17386
WD	Middle	Middle	Middle	Large prism	43.3429	33.8497	28.5104	7.30718	58.2614	89.0575	98.6472	24.0283	3.99243	12.8372	9.47369	37.3022	31.4516	36.75	15.6818	-64.0632	-6.64693	15.7329
WD	Middle	Distal	Middle	Large prism	71.5395	1.06762	25.8193	43.319	81.7159	98.3743	95.6738	11.8177	6.19831	30.8288	42.9699	38.4532	19.5968	17.25	5.45454	-55.4057	14.3376	32.7403
WD	Right	Distal	Middle	Large prism	87.1451	10.6507	10.791	24.8286	48.9545	74.5349	83.61	9.73359	5.75713	36.9042	39.5865	37.8777	21.0484	37.5	11.25	-44.2543	-4.18592	43.7269
WD	Right	Middle	Middle	Large prism	84.0306	27.0005	1.87093	61.3349	39.8523	42.5444	59.7458	-0.0396975	14.6549	26.4642	41.6165	37.3022	15.9677	17.625	20.1136	-38.1567	32.0481	43.0677
WD	Right	Proximal	Middle	Large prism	69.3168	22.7658	32.0181	34.944	26.25	44.4512	72.1445	18.4033	24.3957	26.5088	31.1278	36.0072	28.5484	34.5	21.8182	-55.9331	7.71264	0.769066
WD	Left	Distal	Middle	Small prism	96.6881	8.49668	-35.1258	5.12195	29.5568	41.5647	51.0366	-0.92493	0.423704	-0.0334885	15.5639	35.8633	46.9355	48.75	18.4091	-80.9827	13.3488	29.8398
WD	Left	Middle	Middle	Small prism	28.15	22.241	42.7673	42.4588	36.6477	61.3642	74.783	12.2305	20.3902	29.0847	38.9098	37.1583	18.629	42.375	21.4773	-82.8834	20.0177	27.6095
WD	Left	Proximal	Middle	Small prism	-7.1473	40.7265	46.26	48.1641	59.7614	79.3747	95.0196	18.9948	14.6593	19.0716	36.203	35.5755	14.0323	42	19.7727	-80.5322	-10.745	13.6125
WD	Middle	Proximal	Middle	Small prism	25.2285	39.143	35.5861	53.029	48.9205	69.1866	92.2726	12.1511	11.9729	19.0716	19.2857	37.3022	13.3065	36.75	19.4318	-69.5785	-17.5347	4.6913
WD	Middle	Middle	Middle	Small prism	31.291	24.3676	27.6184	22.9697	32.4205	58.2048	79.0957	14.787	14.1832	25.9005	37.218	37.8777	27.3387	44.25	22.5	-66.733	-5.49333	16.1284
WD	Middle	Distal	Middle	Small prism	66.8012	12.6579	23.1885	24.2848	44.0795	56.5306	70.0424	7.27638	8.4304	29.0958	35.188	35.7194	24.4355	29.625	14.6591	-67.1065	6.96554	21.2702
WD	Right	Distal	Middle	Small prism	80.2107	14.2321	14.3288	7.01054	29.0455	45.0031	64.0027	7.27638	6.64822	30.6028	31.8045	37.1583	27.0968	31.5	12.9545	-48.1545	5.99872	29.0048
WD	Right	Middle	Middle	Small prism	78.9796	22.8392	22.3719	45.7416	30.9886	39.2208	52.624	31.2253	24.8238	32.9553	41.2782	37.3022	10.1613	25.875	23.5227	-52.1537	17.8863	17.1941
WD	Right	Proximal	Middle	Small prism	52.6464	37.6239	41.9206	64.4595	60.2045	65.1095	84.599	31.6381	20.8314	28.7135	27.7444	35.7194	-3.87097	20.625	20.4545	-51.3517	0.780053	-3.66955
WD	Left	Distal	High	Large sphere	86.5049	-8.28651	-14.7872	10.3211	10.6132	20.7692	19.0086	-5.83334	4.41176	6.42857	18.6429	36.8705	25.1471	32.3684	22.8	-81.9166	-4.05408	23.5115
WD	Left	Middle	High	Large sphere	83.0097	-14.8742	33.2818	-5.36697	-10.1887	5.38462	18.2328	7.5	15.8823	26.2987	25.0714	39.4604	31.9853	36.9079	34.2	-87.1242	-9.04202	29.9936
WD	Left	Proximal	High	Large sphere	54.1748	26.6284	68.5325	22.7064	16.9811	28.0769	42.6724	15	25.5882	35.0649	7.07143	38.741	19.4118	32.1711	35.7	-98.4295	-10.745	29.9826
WD	Middle	Proximal	High	Large sphere	29.2718	49.0267	55.7141	55.3211	51.7925	44.6154	60.5172	4.16666	-1.76471	22.7922	14.7857	34.4245	7.72059	25.8553	32.7	-70.1279	-1.36235	21.4789
WD	Middle	Middle	High	Large sphere	60.2913	12.7942	22.0657	6.19266	-8.91509	-6.53846	24.4397	10.8333	15	23.961	23.1429	38.3094	23.8235	31.579	40.2	-72.0615	-3.4608	15.4253
WD	Middle	Distal	High	Large sphere	90.4369	9.50034	-51.6402	-1.65137	-1.27358	11.1538	19.3966	-7.5	8.82352	7.5974	14.7857	35	34.8529	35.5263	27.6	-65.8321	-2.84555	24.9287
WD	Right	Distal	High	Large sphere	72.5243	20.6995	-9.98031	-7.84403	-21.6509	-8.46154	7.37069	-6.66667	3.52941	4.09091	14.1429	34.8561	37.2794	38.6842	26.4	-53.1974	-14.2717	29.4333
WD	Right	Middle	High	Large sphere	69.466	19.3819	34.8841	-4.12844	-29.2925	-23.8462	11.25	12.5	3.52941	14.6104	14.1429	34.8561	28.0147	30	39.3	-45.2651	-10.0418	27.8512
WD	Right	Proximal	High	Large sphere	54.1748	33.2161	49.3049	37.156	30.9906	23.0769	45.3879	28.3333	11.4706	14.6104	6.42857	35.7194	6.61765	23.6842	32.4	-39.9915	3.28501	3.28501
WD	Left	Distal	High	Small sphere	108.786	-6.96896	-9.98031	19.4037	5.09434	21.5385	20.5603	3.33333	7.05882	7.01299	21.2143	39.1727	21.6176	32.7632	28.2	-84.5204	0.23072	24.6541
WD	Left	Middle	High	Small sphere	81.699	-0.38124	-24.401	16.5138	6.36793	18.4615	25.9914	4.16666	15.8823	30.974	39.8571	39.3166	23.6029	30.9868	29.1	-93.1669	-10.2945	20.9406
WD	Left	Proximal	High	Small sphere	29.2718	33.2161	42.8957	24.3578	17.4057	40.7692	51.9828	16.6667	63.5294	78.3117	51.4286	37.7338	19.6324	36.1184	27.3	-102.297	-13.6784	14.2497
WD	Middle	Proximal	High	Small sphere	29.7087	41.1214	73.3394	35.5046	21.6509	31.5385	67.5	15	71.4706	75.3896	50.7857	35.1439	13.2353	30.9868	41.4	-67.1175	-6.77877	-1.12064
WD	Middle	Middle	High	Small sphere	50.6796	14.7705	26.8726	1.23853	1.69812	12.3077	36.4655	4.16666	19.4118	41.4935	48.2143	37.3022	25.5882	31.7763	29.1	-70.1498	-8.75637	2.29621
WD	Middle	Distal	High	Small sphere	53.301	13.453	23.668	1.23854	3.39623	10.7692	20.5603	-6.66667	4.41176	18.1169	23.7857	28.9568	17.2059	27.829	20.1	-66.5462	-2.48299	17.7325
WD	Right	Distal	High	Small sphere	79.9515	9.50034	14.0542	7.84404	-4.24528	8.84615	22.1121	-3.33334	7.94117	12.8571	27	35.1439	18.3088	29.6053	18.9	-47.5283	-10.5252	19.8859
WD	Right	Middle	High	Small sphere	74.7087	22.017	28.4749	4.54129	-12.3113	-8.84615	22.5	5	7.94117	23.3766	18.6429	35	18.75	28.4211	34.8	-47.8469	-14.843	15.656
WD	Right	Proximal	High	Small sphere	61.1651	25.3109	33.2818	7.01835	2.9717	5.76923	44.6121	-5	4.41176	23.961	34.0714	36.4389	8.60294	28.6184	39.6	-40.6287	-10.2506	-6.49312
WD	Left	Distal	High	Large cylinder	113.155	-10.2628	-21.1964	10.7339	19.9528	31.5385	31.4224	-7.5	4.41176	7.01299	11.5714	39.1727	18.0882	30	24.3	-76.6649	-7.3281	56.823
WD	Left	Middle	High	Large cylinder	90.8738	-12.8979	17.2588	3.7156	18.6792	34.6154	37.6293	-3.33334	3.52941	6.42857	-0.642859	39.8921	20.5147	30	29.7	-89.3655	-0.1648	56.845
WD	Left	Proximal	High	Large cylinder	58.1068	21.3582	33.2818	11.1468	36.5094	66.5385	76.4224	-3.5e-06	11.4706	16.9481	5.14285	37.4461	29.7794	40.6579	29.7	-86.3991	26.1702	50.6925
WD	Middle	Proximal	High	Large cylinder	37.5728	35.8512	1.2358	-4.95413	10.1887	36.9231	60.1293	-5	22.9412	41.4935	30.8571	36.8705	22.7206	39.079	32.1	-60.4157	33.3775	68.7216
WD	Middle	Middle	High	Large cylinder	65.534	-10.9216	62.1233	-12.3853	7.64151	25.7692	42.6724	-1.66667	15	25.7143	9.64286	39.0288	24.0441	32.7632	29.7	-62.5031	10.3055	53.0436
WD	Middle	Distal	High	Large cylinder	75.5825	-3.01633	-29.2079	-2.47706	12.3113	21.9231	32.9741	-5	7.05882	12.8571	7.07143	38.4532	20.9559	29.6053	25.8	-61.3605	-1.87872	52.6041
WD	Right	Distal	High	Large cylinder	90	2.25385	-38.8218	-1.65137	6.36793	13.8462	25.9914	-12.5	7.05882	10.5195	7.71428	36.0072	19.8529	28.4211	23.1	-44.5289	-15.8538	63.7007
WD	Right	Middle	High	Large cylinder	92.1845	5.54771	26.8726	-5.77981	-2.12264	11.1538	25.6034	2.5	7.05882	22.2078	18	39.7482	18.0882	29.4079	27	-36.3988	-3.77941	74.0391
WD	Right	Proximal	High	Large cylinder	69.9029	18.0644	26.8726	-2.06422	-0.849054	19.6154	34.9138	6.66666	18.5294	37.987	57.2143	38.8849	18.3088	33.75	34.8	-31.9272	21.1383	83.3778
WD	Left	Distal	High	Small cylinder	93.0583	-3.6751	-1.9688	22.7064	26.3208	35	28.319	-3.33334	7.05882	8.76624	18	39.1727	15.6618	23.8816	17.1	-83.9821	-0.823999	54.4939
WD	Left	Middle	High	Small cylinder	105.291	-8.94528	30.0772	25.5963	38.2075	48.8462	45	0.83333	11.4706	11.1039	6.42857	40.3238	16.7647	29.2105	23.1	-88.3438	0.769066	53.4062
WD	Left	Proximal	High	Small cylinder	69.466	23.3346	82.9532	41.2844	60.7075	76.5385	78.3621	7.5	16.7647	18.1169	14.1429	39.8921	17.6471	30.7895	23.4	-87.6626	3.6256	55.8452
WD	Middle	Proximal	High	Small cylinder	38.4466	53.6381	76.544	26.422	48.3962	68.0769	74.0948	27.5	40.5882	57.8571	69.4286	37.3022	18.5294	36.7105	22.5	-62.58	33.0699	70.6992
WD	Middle	Middle	High	Small cylinder	65.9709	23.3346	26.8726	6.19266	30.9906	46.1538	55.8621	10.8333	23.8235	27.4675	11.5714	38.1655	16.7647	30.7895	24.3	-64.1401	8.55861	56.3396
WD	Middle	Distal	High	Small cylinder	84.7573	8.84157	-66.0609	11.1468	25.8962	34.6154	37.6293	0.83333	7.94117	12.8571	14.7857	36.4389	17.6471	25.6579	19.2	-64.0413	-0.813013	51.9999
WD	Right	Distal	High	Small cylinder	69.9029	12.7942	4.44041	-1.23853	5.09434	19.2308	25.9914	-3.33334	7.94117	12.2727	21.2143	32.4101	18.5294	26.6447	19.2	-47.5063	-7.28416	54.406
WD	Right	Middle	High	Small cylinder	80.3884	9.50034	-0.366501	-12.3853	-3.39622	14.2308	19.7845	7.5	16.7647	29.2208	24.4286	36.4389	16.5441	27.6316	16.5	-39.6619	1.70293	61.5143
WD	Right	Proximal	High	Small cylinder	73.835	23.3346	90.9647	11.9725	19.1038	29.6154	43.4483	25.8333	31.7647	64.2857	60.4286	39.8921	10.1471	31.9737	29.7	-29.653	22.5996	78.6425
WD	Left	Distal	High	Large prism	83.8835	-18.1681	-8.37801	28.0734	67.5	75.3846	59.7414	-2.5	-2.64707	14.6104	19.9286	37.7338	26.0294	23.4868	18.6	-78.1481	4.31776	29.4992
WD	Left	Middle	High	Large prism	66.4078	18.0644	82.9532	42.9358	56.8868	99.2308	98.9224	-6.66667	-2.64707	31.5584	77.1429	37.7338	28.4559	47.3684	23.1	-81.1035	27.4447	25.0606
WD	Left	Proximal	High	Large prism	28.3981	43.7565	76.544	12.3853	12.7359	18.4615	38.0172	35.8333	43.2353	34.4805	-11.5714	36.0072	24.2647	28.6184	37.2	-95.0346	-14.9638	58.0206
WD	Middle	Proximal	High	Large prism	31.0194	41.7802	84.5555	41.2844	21.2264	50	83.0172	32.5	43.2353	42.6623	39.2143	36.8705	23.3824	37.3026	34.8	-69.0402	2.6368	7.67968
WD	Middle	Middle	High	Large prism	56.7961	25.3109	52.5095	17.7523	25.4717	63.4615	82.2414	-3.33334	26.4706	26.2987	14.7857	37.4461	33.5294	39.079	33.6	-67.3373	-0.88992	12.5797
WD	Middle	Distal	High	Large prism	69.466	5.54771	33.2818	23.945	41.1792	60	72.931	-3.5e-06	13.2353	21.039	30.8571	37.4461	28.8971	31.7763	27.9	-65.7772	-1.8128	24.4343
WD	Right	Distal	High	Large prism	80.3884	21.3582	-14.7872	-3.30275	-4.66981	19.6154	40.3448	2.5	20.2941	35.6494	43.0714	35.4317	22.2794	31.7763	25.5	-47.9019	-4.48256	42.3426
WD	Right	Middle	High	Large prism	71.2136	24.6521	-3.5711	18.9908	13.1604	17.6923	39.9569	10.8333	25.5882	49.6753	66.8571	35.2878	19.8529	26.8421	28.2	-42.2987	10.5142	30.0595
WD	Right	Proximal	High	Large prism	66.4078	18.0644	33.2818	20.2294	13.1604	31.9231	58.1897	63.3333	39.7059	49.6753	59.1429	33.9928	28.6765	34.9342	32.1	-57.5262	12.8544	-4.05408
WD	Left	Distal	High	Small prism	87.3786	4.88894	-21.1964	34.6789	61.1321	53.4615	41.1207	-8.33334	-6.17648	15.1948	38.5714	36.0072	28.4559	21.3158	15.6	-79.8511	7.84448	21.3031
WD	Left	Middle	High	Small prism	52.8641	4.23016	50.9072	10.3211	7.21698	45	60.9052	25.8333	30	48.5065	88.0714	38.0216	20.7353	46.1842	36	-88.2559	6.91061	18.1829
WD	Left	Proximal	High	Small prism	17.4757	63.5196	84.5555	57.3853	59.0094	83.8462	90	25	31.7647	66.039	123.429	32.5539	1.9853	40.8553	28.2	-82.7406	13.184	18.4136
WD	Middle	Proximal	High	Small prism	7.86408	60.2258	105.385	58.6239	61.1321	56.5385	77.1983	20	23.8235	42.6623	54	31.6906	0.882355	25.0658	26.7	-68.381	10.5472	12.4808
WD	Middle	Middle	High	Small prism	23.5922	22.6758	82.9532	17.7523	11.8868	43.0769	67.1121	19.1667	15	37.4026	50.7857	36.1511	22.9412	37.6974	30.3	-60.3168	6.32832	17.0733
WD	Middle	Distal	High	Small prism	71.2136	10.1591	22.0657	31.789	35.2359	43.4615	52.3707	-6.66667	10.5882	29.8052	47.5714	35	23.6029	29.6053	21.3	-66.2276	5.74603	19.6661
WD	Right	Distal	High	Small prism	101.359	10.1591	1.2358	36.7431	16.5566	27.3077	36.4655	-6.66667	2.64705	14.6104	25.0714	35.8633	19.6324	30.5921	21	-48.605	4.54848	28.0599
WD	Right	Middle	High	Small prism	88.2524	10.8179	26.8726	45.4128	10.1887	10	41.8966	13.3333	22.9412	46.7532	77.1429	37.0144	20.2941	22.1053	33.6	-44.0785	4.85611	24.3904
WD	Right	Proximal	High	Small prism	73.835	37.8275	73.3394	48.7156	28.8679	31.5385	61.2931	31.6667	15.8823	52.5974	74.5714	36.4389	-1.32353	23.2895	28.8	-42.7711	6.2624	9.65728
XSP	Left	Distal	Low	Large sphere	93.2579	5.83831	-21.8491	33.9286	18.125	19.9237	6.63158	21.6818	30.7426	19.4037	37.8777	42.3382	41.6667	24.9265	18.3333	-83.3668	3.87829	30.6858
XSP	Left	Middle	Low	Large sphere	70.4751	1.25183	30.3172	43.2143	33.4375	26.4504	0	45.4091	48.1188	35.5046	47.2662	39.8921	38.75	26.25	23.0556	-87.0034	5.72405	36.2011
XSP	Left	Proximal	Low	Large sphere	51.2557	29.9173	46.3037	76.7857	55.3125	48.0916	23.6842	34.7727	46.7822	39.633	43.3813	40.8993	16.4583	19.8529	24.4444	-99.1217	-9.3936	53.3622
XSP	Middle	Proximal	Low	Large sphere	47.5905	44.25	77.4352	71.4286	63.75	54.9618	45.4737	45	46.7822	36.7431	36.259	37.5899	12.7083	16.3235	24.7222	-68.7106	9.49248	11.6019
XSP	Middle	Middle	Low	Large sphere	68.2466	5.83831	34.5242	42.8571	32.1875	25.0763	19.4211	41.3182	48.5644	35.5046	36.259	39.7482	38.75	27.7941	30	-63.459	7.29514	16.2932
XSP	Middle	Distal	Low	Large sphere	99.6946	3.54507	-3.33849	31.4286	19.375	14.4275	10.8947	21.2727	33.8614	16.5138	32.6978	42.0504	49.375	29.7794	25.5556	-64.9202	6.3393	16.3591
XSP	Right	Distal	Low	Large sphere	101.572	15.5846	-43.7253	29.2857	17.5	19.5802	5.68421	28.2273	29.8515	12.3853	37.8777	41.9065	51.875	32.6471	23.0556	-50.9781	8.05322	16.5789
XSP	Right	Middle	Low	Large sphere	78.4389	0.105214	22.7447	27.5	21.875	20.6107	2.84211	42.5455	49.4554	30.1376	41.1151	38.8849	41.875	30.2206	26.6667	-40.4859	5.29557	21.1274
XSP	Right	Proximal	Low	Large sphere	68.4389	15.5846	49.6692	57.5	48.75	44.6565	33.1579	45.4091	48.1188	35.0917	36.259	40.6115	15.4167	23.6029	32.7778	-33.1578	8.93216	15.3044
XSP	Left	Distal	Low	Small sphere	95.9502	16.7312	-41.2012	37.8571	24.375	27.4809	10.4211	20.8636	26.7327	14.4495	32.6978	38.741	35.4167	24.9265	17.7778	-84.4105	2.15339	23.4675
XSP	Left	Middle	Low	Small sphere	81.7534	-3.33464	25.2689	42.1429	30.625	24.0458	-4.73684	52.3636	57.9208	54.0826	60.8633	37.7338	23.125	20.9559	16.3889	-87.1352	-0.736106	31.3779
XSP	Left	Proximal	Low	Small sphere	53.2353	33.3571	39.5725	77.8571	54.6875	49.4657	18.4737	57.2727	61.4851	61.1009	61.5108	41.9065	9.58333	15.4412	18.3333	-96.1992	-8.29493	49.4839
XSP	Middle	Proximal	Low	Small sphere	61.1086	29.9173	43.7795	69.2857	59.0625	47.0611	35.5263	67.9091	66.3861	62.3394	56.3309	40.4676	9.375	15.4412	30.2778	-57.4053	0.285653	17.304
XSP	Middle	Middle	Low	Small sphere	72.4887	8.13154	28.6344	36.0714	29.6875	24.0458	9.94737	47.4545	58.3663	53.6697	61.5108	37.0144	32.9167	26.0294	24.7222	-59.5257	-0.0878935	18.4466
XSP	Middle	Distal	Low	Small sphere	97.2738	12.718	-26.8975	39.6429	26.5625	23.7023	16.5789	23.3182	29.4059	17.3394	31.7266	39.7482	38.125	23.6029	25	-62.1076	0.92288	21.5888
XSP	Right	Distal	Low	Small sphere	99.4231	15.5846	-30.2631	41.4286	25.625	25.4198	13.2632	19.6364	26.7327	12.7982	33.6691	38.4532	35.2083	22.5	20	-46.5725	3.48277	25.6099
XSP	Right	Middle	Low	Small sphere	90.5656	7.55823	5.91683	18.2143	14.0625	11.6794	1.42105	49.0909	57.0297	46.6514	49.8561	34.1367	34.1667	23.6029	20.5556	-39.6948	-3.49376	18.117
XSP	Right	Proximal	Low	Small sphere	85.4525	21.3177	12.648	43.9286	36.5625	34.3511	21.3158	71.1818	68.6139	57.3853	55.6835	38.5971	8.54167	19.1912	25.5556	-29.4443	0.417493	19.9408
XSP	Left	Distal	Low	Large cylinder	95.2941	-2.18802	-38.677	27.5	30.3125	45.3435	25.5789	45.4091	33.8614	6.19266	35.2878	41.331	9.58333	16.7647	11.6667	-76.0826	-4.98794	65.7332
XSP	Left	Middle	Low	Large cylinder	77.0588	-24.5471	20.2205	35.3571	36.25	41.5649	5.21053	57.2727	47.6733	34.2661	42.4101	44.3525	12.2917	15	11.9444	-87.9702	3.4608	91.1673
XSP	Left	Proximal	Low	Large cylinder	11.5611	8.70485	9.2824	60	65	61.4886	33.6316	56.0455	50.7921	46.6514	46.9424	32.6978	7.08333	13.2353	13.0556	-102.593	7.24021	99.4183
XSP	Middle	Proximal	Low	Large cylinder	47.1833	3.54507	29.4758	48.5714	55.3125	59.4275	29.8421	61.3636	56.1386	43.7615	50.1799	44.2087	12.5	18.0882	9.44444	-66.8868	22.6325	89.1238
XSP	Middle	Middle	Low	Large cylinder	69.9208	-11.361	21.0619	33.2143	35.625	39.5038	4.26316	59.3182	51.6832	37.156	46.9424	44.0648	10.625	14.5588	10.5556	-68.5128	5.50432	89.4644
XSP	Middle	Distal	Low	Large cylinder	80.7692	-8.49442	-25.2147	31.0714	35.625	48.0916	18	42.1364	32.0792	7.43119	38.8489	41.9065	15.4167	16.3235	10.2778	-64.6785	-4.14197	75.0279
XSP	Right	Distal	Low	Large cylinder	75.9276	-1.61471	-45.4081	27.8571	32.8125	47.4046	15.1579	40.5	30.297	5.77982	40.1439	40.3238	23.125	16.3235	8.88889	-45.1991	-5.8449	79.95
XSP	Right	Middle	Low	Large cylinder	64.9661	-13.0809	14.3308	32.5	31.875	37.7863	-5.21053	57.2727	51.2376	38.3945	50.1799	42.7698	10	16.3235	11.6667	-44.0565	9.05301	96.2981
XSP	Right	Proximal	Low	Large cylinder	24.2195	5.83831	26.1103	51.4286	55.625	52.9008	25.1053	57.6818	50.7921	46.6514	49.8561	32.4101	11.0417	14.3382	13.8889	-25.1704	9.90997	91.0794
XSP	Left	Distal	Low	Small cylinder	78.8348	6.98492	-42.8839	39.6429	39.6875	50.4962	18.9474	41.7273	33.8614	13.6239	39.8201	39.8921	6.875	15	10.5556	-78.7194	-6.58101	70.4025
XSP	Left	Middle	Low	Small cylinder	71.3462	-9.64104	17.6963	49.6429	50.625	59.4275	30.7895	60.1364	42.3267	21.055	43.705	43.0576	8.75	9.26471	7.5	-89.0689	-3.15317	81.8397
XSP	Left	Proximal	Low	Small cylinder	67.3982	1.25183	57.2418	55	50.9375	52.2137	15.1579	63	62.8218	58.211	49.5324	45.072	16.875	12.1324	9.72222	-114.899	-2.472	96.2981
XSP	Middle	Proximal	Low	Small cylinder	44.9774	32.2105	71.5455	71.7857	71.25	74.542	44.5263	65.8636	66.3861	63.1651	53.0935	43.4892	12.5	12.5735	8.33333	-76.8957	12.4918	95.4961
XSP	Middle	Middle	Low	Small cylinder	73.224	-4.48126	37.0484	46.7857	46.875	48.7786	-0.947368	67.0909	61.0396	51.6055	52.446	43.0576	10	13.2353	13.6111	-73.7974	2.472	96.9024
XSP	Middle	Distal	Low	Small cylinder	79.276	1.25183	-61.3946	35.7143	38.75	47.7481	7.10526	43.3636	38.7624	17.3394	48.5611	38.8849	7.5	11.4706	6.66667	-64.6236	-1.14261	71.7759
XSP	Right	Distal	Low	Small cylinder	76.1991	8.70485	-68.9671	36.4286	37.5	47.0611	10.4211	39.2727	30.7426	14.0367	46.9424	38.3094	9.16667	11.25	6.66667	-44.7047	-4.64736	80.9717
XSP	Right	Middle	Low	Small cylinder	66.3914	0.105214	14.3308	33.5714	31.5625	34.6947	-18.4737	67.0909	61.0396	52.844	57.6259	40.4676	7.5	13.4559	13.0556	-47.1548	2.79061	97.0452
XSP	Right	Proximal	Low	Small cylinder	59.7285	-2.18802	47.1451	47.8571	50.625	55.9924	22.7368	70.3636	68.1683	68.5321	59.5683	43.3454	10	14.5588	9.16667	-22.9072	21.2152	93.4416
XSP	Left	Distal	Low	Large prism	45.362	-3.90795	32.8414	71.0714	85	86.9084	46.4211	40.0909	27.6238	22.2936	56.9784	37.3022	1.04167	4.63236	13.8889	-64.9641	10.4593	41.8921
XSP	Left	Middle	Low	Large prism	57.8507	4.11838	66.4971	24.6429	12.5	17.8626	-16.5789	36	50.3465	31.789	48.8849	43.777	11.6667	15.2206	8.33333	-96.2212	-0.922879	81.8616
XSP	Left	Proximal	Low	Large prism	35.4525	38.5169	57.2418	64.2857	52.8125	38.1298	-17.5263	56.0455	60.1485	56.1468	45.6475	28.669	23.125	11.4706	7.22222	-105.835	-6.93258	93.881
XSP	Middle	Proximal	Low	Large prism	38.9593	56.8628	111.091	66.7857	49.6875	40.1908	41.6842	33.9545	46.3366	46.6514	58.5971	33.9928	18.9583	18.0882	22.5	-70.0949	33.0479	24.1267
XSP	Middle	Middle	Low	Large prism	73.3258	22.4643	32	58.9286	45.9375	57.7099	52.1053	15.5455	41.4356	31.3761	41.1151	39.8921	37.2917	30	18.0556	-65.9529	26.2801	22.5336
XSP	Middle	Distal	Low	Large prism	77.5113	4.11838	21.9033	57.1429	55.3125	63.5496	55.4211	18.4091	39.6535	19.4037	31.7266	41.1871	39.5833	28.4559	18.6111	-60.0641	23.8301	33.9817
XSP	Right	Distal	Low	Large prism	85.0566	21.891	-17.6422	47.5	30.9375	32.6336	28.4211	20.8636	53.0198	25.1835	20.7194	41.9065	46.6667	33.9706	25.8333	-42.837	11.1515	52.2526
XSP	Right	Middle	Low	Large prism	84.4005	20.7443	-22.6905	64.2857	33.4375	39.8473	35.5263	15.5455	59.2574	44.5872	33.6691	42.1943	35.8333	30.4412	22.5	-39.3213	15.3813	51.11
XSP	Right	Proximal	Low	Large prism	90.6561	16.1579	-21.8491	66.0714	45.3125	52.9008	44.5263	17.1818	55.2475	45.8257	48.5611	41.6187	33.5417	20.7353	15	-38.2665	19.7101	23.4126
XSP	Left	Distal	Low	Small prism	83.6765	6.41162	-10.0696	36.4286	18.75	35.7252	27.4737	22.5	33.8614	13.6239	30.4317	40.1799	34.7917	33.75	22.2222	-79.1589	9.37162	37.3327
XSP	Left	Middle	Low	Small prism	64.7285	8.13154	48.8279	46.7857	34.6875	40.1908	27.9474	58.5	65.9406	52.0183	62.1583	38.4532	20.4167	26.4706	19.7222	-83.1141	10.9098	39.2114
XSP	Left	Proximal	Low	Small prism	38.914	43.1034	38.7311	75.7143	61.25	53.9313	12.3158	57.6818	61.0396	52.4312	48.2374	34.4245	10	11.0294	13.3333	-106.032	-12.1842	88.0142
XSP	Middle	Proximal	Low	Small prism	25.6787	51.703	96.7872	87.1429	78.4375	69.3893	55.8947	60.1364	62.3762	61.5138	67.9856	32.6978	3.54167	15	16.1111	-74.5116	35.5419	16.491
XSP	Middle	Middle	Low	Small prism	72.2738	13.8646	39.5725	43.9286	35	49.4657	44.0526	59.7273	66.8317	40.4587	54.3885	39.8921	35	32.2059	20.2778	-68.4249	19.1607	18.5565
XSP	Middle	Distal	Low	Small prism	80.871	2.39845	15.1722	52.5	36.875	45.687	33.1579	15.5455	53.0198	36.3303	46.9424	39.3166	33.9583	31.5441	15	-62.5251	18.0401	25.577
XSP	Right	Distal	Low	Small prism	86.1538	13.8646	-6.70406	56.4286	35.3125	37.4427	23.6842	11.0455	49.0099	29.3119	44.3525	40.3238	37.0833	29.3382	13.6111	-44.9355	14.1288	31.268
XSP	Right	Middle	Low	Small prism	82.7941	14.4379	-17.6422	41.0714	25.3125	28.1679	13.7368	59.3182	64.1584	51.1927	52.446	37.5899	33.3333	27.7941	14.7222	-41.2439	11.569	30.0266
XSP	Right	Proximal	Low	Small prism	77.9525	11.5714	26.9516	72.5	52.1875	55.9924	41.6842	65.0455	65.0495	56.5596	60.8633	41.0432	6.25	18.9706	21.3889	-33.1248	19.787	15.0407
XSP	Left	Distal	Middle	Large sphere	118.333	3.72347	0.196374	21.5546	6.94853	-9.08256	6.42857	26.8269	32.3182	12.4138	27.0732	41.4748	34.3333	34.7222	32.4194	-83.3119	-1.21952	20.6439
XSP	Left	Middle	Middle	Large sphere	100.556	-6.64386	29.4038	33.2773	23.4926	8.25689	1.60714	44.1346	49.9091	35.3017	34.7561	42.482	40.6667	39.7222	31.2097	-83.7843	-11.8326	29.4003
XSP	Left	Proximal	Middle	Large sphere	88.8889	18.0403	53.7433	60.5042	38.7132	18.1651	5.35714	43.2692	55.6364	50.431	42.8049	41.7626	26.8333	30.8333	31.6935	-92.7274	-22.5886	35.7396
XSP	Middle	Proximal	Middle	Large sphere	90	16.0655	69.9696	55.2101	40.6985	28.0734	23.0357	50.625	58.0909	44.2241	34.7561	40.6115	22.6667	29.4444	32.9032	-52.3515	-19.4464	7.81152
XSP	Middle	Middle	Middle	Large sphere	114.444	0.267692	36.7056	20.042	15.2206	0.825693	5.35714	45.8654	52.3636	35.3017	33.6585	41.7626	44.3333	39.1667	32.1774	-61.1518	-11.7887	7.76757
XSP	Middle	Distal	Middle	Large sphere	127.222	6.19188	1.81901	14.3697	-1.65441	-15.2752	-3.75	32.4519	37.2273	15.9052	30.3659	41.6187	42.8333	41.3889	30.9677	-65.3706	-6.1745	11.6459
XSP	Right	Distal	Middle	Large sphere	127.778	6.68556	-14.4073	27.605	16.875	6.60551	1.07143	20.3365	26.1818	6.98276	28.5366	40.4676	40.5	34.4444	28.0645	-47.2427	-2.13141	18.7432
XSP	Right	Middle	Middle	Large sphere	116.667	-1.21335	26.9698	14.7479	4.63235	-12.3853	-18.75	45.4327	52.3636	31.0345	33.6585	39.7482	42.6667	41.9444	34.8387	-40.2112	-10.3604	10.5472
XSP	Right	Proximal	Middle	Large sphere	100	2.7361	50.498	39.7059	27.7941	23.945	13.9286	50.625	52.7727	36.4655	31.0976	39.3166	27.8333	33.6111	34.8387	-32.9051	-7.64672	-0.703147
XSP	Left	Distal	Middle	Small sphere	124.444	5.6982	-32.2563	31.7647	23.1618	19.4037	11.7857	21.2019	33.1364	12.0259	34.3902	41.7626	35.8333	28.3333	19.1129	-81.0157	-4.7792	14.865
XSP	Left	Middle	Middle	Small sphere	115	2.7361	27.7811	18.5294	7.94118	-5.77981	-19.2857	53.6538	59.7273	51.5948	58.5366	38.1655	33.8333	25.8333	18.3871	-88.5855	-18.5125	16.6448
XSP	Left	Proximal	Middle	Small sphere	102.778	3.22979	52.1207	32.1429	12.9044	-4.54128	-20.3571	69.6635	81.4091	79.5259	71.3415	40.7554	29	26.3889	16.9355	-94.5842	-28.3016	20.3693
XSP	Middle	Proximal	Middle	Small sphere	51.6667	17.0529	86.196	35.5462	40.0368	46.6514	45	75.2885	66.6818	54.6983	56.7073	35.4317	20.3333	35.8333	21.5323	-49.0115	-15.3923	-7.5808
XSP	Middle	Middle	Middle	Small sphere	91.1111	2.24242	49.6867	18.5294	23.4926	15.6881	17.1429	51.0577	58.0909	51.2069	57.439	37.3022	36	33.3333	21.7742	-54.3291	-14.6892	0.39552
XSP	Middle	Distal	Middle	Small sphere	125	11.1287	-12.7847	30.2521	22.1691	13.211	8.03571	20.3365	31.0909	13.5776	40.2439	40.1799	39.6667	32.2222	19.3548	-61.4484	-6.13056	7.00949
XSP	Right	Distal	Middle	Small sphere	130	11.1287	-22.5205	38.5714	28.125	20.6422	13.9286	14.2788	21.6818	3.10344	29.2683	39.0288	30.5	29.7222	19.5968	-47.2536	-3.01035	14.4365
XSP	Right	Middle	Middle	Small sphere	118.889	8.16661	9.93218	12.8571	11.25	6.19266	6.96429	48.4615	51.9545	35.3017	43.5366	35.8633	37.5	36.3889	23.7097	-39.0576	-14.9968	7.07541
XSP	Right	Proximal	Middle	Small sphere	107.222	8.16661	56.1772	7.18487	5.625	-2.06422	-12.8571	70.0962	64.2273	49.2672	54.1463	34.2806	21.8333	32.5	28.0645	-31.1142	-19.0728	-16.2712
XSP	Left	Distal	Middle	Large cylinder	122.222	-6.15018	-11.9734	23.8235	32.0956	35.0917	17.1429	48.8942	35.5909	7.75862	37.3171	40.036	10.6667	17.2222	13.0645	-74.7203	-4.71328	55.2409
XSP	Left	Middle	Middle	Large cylinder	80.5556	-19.9733	39.9509	24.958	28.7868	30.1376	2.67857	62.3077	48.2727	29.4828	40.9756	44.0648	15.8333	14.1667	10.1613	-99.0667	-4.64736	91.5738
XSP	Left	Proximal	Middle	Large cylinder	83.8889	-14.0491	39.1396	11.7227	17.5368	13.211	-17.6786	61.4423	51.5455	30.2586	33.2927	45.5036	22	13.0556	9.19355	-123.182	-11.6788	97.9022
XSP	Middle	Proximal	Middle	Large cylinder	65	-2.6944	43.1962	28.3613	30.7721	31.789	5.35714	62.7404	54.8182	40.3448	43.9024	46.3669	19.3333	18.0556	8.70968	-102.242	2.48299	92.6945
XSP	Middle	Middle	Middle	Large cylinder	89.4444	-19.9733	36.7056	25.3361	26.4706	28.4862	-3.75	64.0385	50.7273	33.3621	43.5366	42.482	15.3333	14.1667	9.67742	-81.0596	-4.40565	83.5646
XSP	Middle	Distal	Middle	Large cylinder	105	-5.65649	-20.0865	24.5798	32.4265	36.3303	8.57143	46.7308	34.3636	8.92241	39.878	39.1727	11.3333	16.9444	8.70968	-63.9314	-8.44874	62.2175
XSP	Right	Distal	Middle	Large cylinder	93.8889	-4.66913	-20.8979	26.4706	34.4118	45	17.1429	46.2981	32.3182	6.20689	41.3415	38.1655	11.3333	16.3889	8.95161	-41.6944	-8.59157	56.6912
XSP	Right	Middle	Middle	Large cylinder	76.6667	-14.0491	22.1019	29.1176	38.3824	38.8073	4.82143	64.4712	52.7727	33.3621	47.9268	41.0432	13.6667	16.1111	8.70968	-42.1339	11.0196	82.6637
XSP	Right	Proximal	Middle	Large cylinder	52.2222	5.20451	40.7622	45.3781	51.6176	53.2569	26.25	63.1731	55.2273	41.8965	53.4146	41.6187	15.3333	21.1111	10.1613	-38.2446	21.3581	90.2115
XSP	Left	Distal	Middle	Small cylinder	95	-1.21335	-33.8789	33.6555	40.0368	41.2844	16.0714	43.7019	36	18.2328	42.8049	38.3094	11.3333	14.4444	10.6452	-72.1274	-1.21952	61.1957
XSP	Left	Middle	Middle	Small cylinder	79.4444	6.68556	31.8377	43.1092	52.2794	45.8257	11.25	62.3077	47.8636	41.8965	53.7805	40.036	12.6667	15.2778	10.6452	-83.1141	12.5138	75.775
XSP	Left	Proximal	Middle	Small cylinder	72.2222	9.15397	54.5546	50.2941	52.6103	52.0184	15	61.875	56.4545	47.3276	53.7805	43.777	22.6667	15.2778	8.95161	-107.032	-2.9664	85.3554
XSP	Middle	Proximal	Middle	Small cylinder	47.7778	15.0782	62.6678	62.7731	61.5441	66.055	38.5714	68.3654	63.4091	57.0259	57.0732	43.2015	18.5	12.7778	8.2258	-83.5316	16.0735	94.9248
XSP	Middle	Middle	Middle	Small cylinder	82.7778	-1.21335	34.2717	43.8655	48.6397	46.2385	15.5357	67.5	56.8636	44.6121	51.5854	40.4676	11.8333	10.2778	7.5	-73.9402	6.54805	83.3888
XSP	Middle	Distal	Middle	Small cylinder	97.7778	0.267693	-15.2186	32.1429	38.7132	40.8716	11.25	48.4615	40.0909	21.3362	40.2439	37.7338	13.6667	15.8333	9.91935	-66.5133	-2.27424	66.6781
XSP	Right	Distal	Middle	Small cylinder	96.6667	1.25506	-29.8223	29.1176	35.0735	40.0459	10.7143	48.4615	38.4545	24.4397	46.0976	36.295	10.6667	14.4444	7.01613	-42.5513	-2.12043	61.0419
XSP	Right	Middle	Middle	Small cylinder	83.3333	-5.65649	19.668	29.4958	39.375	37.156	0.535715	70.0962	56.8636	49.6552	57.0732	38.1655	10.8333	14.7222	8.95161	-41.0242	11.6898	77.412
XSP	Right	Proximal	Middle	Small cylinder	52.7778	14.0908	70.7809	57.1008	68.8235	74.7248	46.6071	76.5865	65.4545	56.6379	60.3659	42.482	17.5	19.7222	9.19355	-28.0599	20.8417	89.3545
XSP	Left	Distal	Middle	Large prism	60.5556	-5.65649	35.083	50.2941	73.4559	90.8257	72.8571	54.5192	29.4545	13.1897	32.561	38.741	9.33333	18.8889	11.6129	-67.8866	7.19626	39.6948
XSP	Left	Middle	Middle	Large prism	68.8889	-1.70704	51.3093	8.69748	6.94853	9.08257	2.14286	49.3269	46.6364	20.5603	35.8537	42.7698	22.3333	24.7222	14.0323	-97.4627	-13.8652	60.7562
XSP	Left	Proximal	Middle	Large prism	61.6667	18.0403	66.7244	44.6218	48.9706	37.156	13.3929	67.0673	49.0909	24.4397	69.8781	38.3094	16.3333	20	16.6935	-98.9569	-26.9063	79.2468
XSP	Middle	Proximal	Middle	Large prism	60	24.9518	79.7054	45.7563	43.0147	26.8349	13.9286	59.2788	52.7727	43.4483	38.0488	37.4461	14.6667	19.1667	15	-82.9054	-2.97739	48.7259
XSP	Middle	Middle	Middle	Large prism	73.3333	13.1034	42.3848	24.958	34.4118	39.633	25.1786	52.7885	47.0455	19.3965	36.2195	40.3238	10.6667	23.3333	15.7258	-70.6003	-5.99872	46.0231
XSP	Middle	Distal	Middle	Large prism	83.3333	-3.68176	31.8377	46.1345	74.4485	80.0917	72.8571	54.0865	18.4091	3.10344	23.4146	38.741	10.8333	15.5556	16.2097	-53.7138	-0.0878935	48.2754
XSP	Right	Distal	Middle	Large prism	96.6667	-0.719672	-2.23758	39.3277	54.9265	58.211	40.7143	54.9519	27.8182	10.4741	34.7561	38.741	12.8333	12.5	13.5484	-37.4425	-5.4384	51.8241
XSP	Right	Middle	Middle	Large prism	86.6667	2.24242	18.8567	52.1849	54.5956	61.9266	50.3571	50.625	48.2727	35.3017	48.6585	40.1799	8.33333	16.9444	9.43548	-34.9046	7.93237	33.7291
XSP	Right	Proximal	Middle	Large prism	98.8889	-2.6944	26.1585	37.437	51.9485	67.7064	58.3929	66.2019	65.4545	40.3448	48.6585	40.036	24.8333	26.1111	10.6452	-34.0477	2.17536	8.54762
XSP	Left	Distal	Middle	Small prism	101.111	-1.70704	-5.48284	40.084	33.4191	37.5688	16.0714	16.875	26.5909	18.2328	43.1707	38.1655	25	20.2778	9.67742	-76.621	5.37248	27.4447
XSP	Left	Middle	Middle	Small prism	66.1111	4.71083	46.4414	33.2773	35.7353	37.9817	15.5357	68.3654	51.5455	38.4052	50.122	38.0216	21.1667	20.5556	11.129	-84.048	-8.53664	42.7711
XSP	Left	Proximal	Middle	Small prism	79.4444	15.5718	44.0075	52.1849	49.3015	36.7431	-5.35714	72.6923	59.3182	50.819	61.8293	40.4676	15.8333	10.2778	11.129	-109.856	-26.5987	88.6294
XSP	Middle	Proximal	Middle	Small prism	74.4445	30.3823	67.5357	51.4286	50.9559	41.6973	20.3571	57.5481	44.1818	33.75	61.8293	38.5971	24.8333	22.5	20.5645	-71.7649	-32.136	41.3099
XSP	Middle	Middle	Middle	Small prism	70	13.5971	37.5169	29.8739	34.4118	32.6147	14.4643	67.9327	49.0909	41.1207	58.9024	36.7266	32	21.3889	14.5161	-68.5568	-10.5362	35.5858
XSP	Middle	Distal	Middle	Small prism	87.2222	-0.719672	10.7435	24.2017	29.1176	33.0275	12.8571	26.3942	42.1364	28.319	45.7317	37.0144	31.5	26.3889	12.5806	-63.415	-0.516373	31.0703
XSP	Right	Distal	Middle	Small prism	110	3.72347	2.63032	44.6218	29.1176	33.0275	12.8571	10.8173	45	24.4397	38.0488	37.3022	31.6667	29.4444	12.5806	-44.0785	4.82315	37.2997
XSP	Right	Middle	Middle	Small prism	91.1111	9.15397	16.4227	31.3866	32.0956	34.2661	16.0714	68.3654	55.2273	40.3448	53.4146	36.5827	17	25	12.5806	-39.9475	-1.86773	34.5201
XSP	Right	Proximal	Middle	Small prism	105.556	9.64765	31.0264	61.6387	49.3015	52.4312	36.9643	77.4519	60.5455	46.5517	55.9756	41.9065	14.6667	21.6667	13.5484	-35.6078	4.52651	8.36085
XSP	Left	Distal	High	Large sphere	106.18	0.596016	-12.3351	38.9098	27.4172	20.7692	5.625	11.25	19.5833	3.75	25.0403	42.0504	34.6154	20.3571	20.2941	-90.4971	-5.9328	20.0287
XSP	Left	Middle	High	Large sphere	92.0225	-6.77526	14.3631	23.6842	17.8808	14.2308	9	40.8333	45.8333	24.75	33.0242	41.0432	43.0769	29.1964	22.5	-90.9915	-19.2376	19.5453
XSP	Left	Proximal	High	Large sphere	87.4719	0.596016	25.6895	32.8195	17.5828	8.07692	-5.0625	42.0833	54.5833	42.75	42.0968	42.0504	39.6154	25.7143	24.9265	-92.9362	-34.4432	23.2038
XSP	Middle	Proximal	High	Large sphere	87.4719	9.44155	51.5787	34.8496	27.7152	23.8462	19.125	47.5	56.25	36.375	28.3065	41.331	38.8462	32.9464	30	-61.9208	-26.9613	-1.91168
XSP	Middle	Middle	High	Large sphere	102.64	2.56169	23.2624	9.13534	3.57616	-6.92308	0	44.5833	52.5	33	29.0323	39.4604	44.4231	34.8214	28.2353	-69.2929	-21.0065	3.57067
XSP	Middle	Distal	High	Large sphere	116.292	7.96729	-21.2345	17.594	5.36424	1.15385	-1.6875	23.75	37.5	11.625	24.3145	40.7554	45.3846	28.6607	22.9412	-71.8967	-10.2945	5.70208
XSP	Right	Distal	High	Large sphere	127.921	11.8986	-32.561	27.0677	15.1987	10	3.375	13.3333	25.4167	4.875	27.9435	39.8921	43.6538	23.8393	19.1912	-51.2088	-8.44874	9.56938
XSP	Right	Middle	High	Large sphere	125.393	5.5102	9.50885	10.1504	-2.08609	-12.6923	-33.75	41.25	51.6667	27.75	35.2016	38.5971	44.2308	29.7321	22.7206	-45.6276	-20.8417	2.51595
XSP	Right	Proximal	High	Large sphere	100.112	-4.80959	45.1064	27.0677	20.8609	13.8462	0.5625	46.25	55	34.875	32.6613	38.5971	27.5	32.6786	29.7794	-34.3883	-18.8202	-8.53664
XSP	Left	Distal	High	Small sphere	121.854	6.49304	-26.8977	38.9098	27.7152	23.4615	3.9375	11.6667	24.1667	7.125	37.0161	40.3238	39.0385	24.6429	14.7794	-87.1682	-6.24042	5.50432
XSP	Left	Middle	High	Small sphere	95.5618	7.96729	0.609462	48.0451	37.5497	30	14.625	20.8333	33.3333	17.625	36.6532	40.4676	28.8462	17.9464	16.9853	-88.2669	-16.6558	16.2603
XSP	Left	Proximal	High	Small sphere	94.5506	0.104598	18.4082	43.6466	27.1192	23.0769	37.6875	40	58.3333	47.625	44.2742	43.2015	37.1154	25.4464	23.1618	-92.8813	-30.1035	19.2706
XSP	Middle	Proximal	High	Small sphere	87.9775	9.93297	43.4883	8.1203	8.04636	18.4615	21.375	65.8333	69.5833	54	51.8952	38.5971	35.5769	32.4107	22.5	-57.9546	-39.2553	-7.97632
XSP	Middle	Middle	High	Small sphere	99.6067	10.9158	11.1269	32.8195	28.9073	17.6923	11.25	29.1667	41.25	26.25	43.5484	39.8921	36.9231	21.9643	18.0882	-59.5697	-20.5341	-0.582293
XSP	Middle	Distal	High	Small sphere	119.831	6.00162	-22.8526	41.2782	31.2914	25	8.4375	15.8333	28.75	9.75	37.379	40.4676	35.5769	20.625	15.2206	-65.2278	-8.67946	7.26218
XSP	Right	Distal	High	Small sphere	127.921	8.95013	-24.4706	39.2481	30.9934	26.9231	8.4375	14.1667	21.6667	5.625	35.5645	39.6043	38.6538	23.5714	15.2206	-48.6929	-7.80053	9.32768
XSP	Right	Middle	High	Small sphere	105.674	12.3901	1.4185	37.8947	33.9735	28.8462	22.5	25.4167	32.9167	20.25	37.0161	37.8777	33.6538	24.1071	17.2059	-38.7829	-15.2605	4.6144
XSP	Right	Proximal	High	Small sphere	82.4157	12.8815	52.3877	8.79699	10.4305	15.3846	10.125	50.8333	57.0833	41.25	42.4597	33.4173	21.7308	27.0536	23.3824	-34.7508	-30.3122	-14.5354
XSP	Left	Distal	High	Large cylinder	111.742	-9.23235	-17.9983	29.0977	34.8675	39.6154	18	46.25	33.75	7.125	40.6452	38.4532	9.42308	11.7857	10.8088	-75.9178	-5.03189	53.7468
XSP	Left	Middle	High	Large cylinder	86.4607	-22.5007	21.6444	37.218	39.6358	42.3077	21.375	59.1667	45	19.875	40.6452	40.8993	12.1154	9.64286	8.82353	-85.9487	1.43925	73.5997
XSP	Left	Proximal	High	Large cylinder	63.7079	-17.5865	33.7799	26.0526	23.245	18.4615	-5.625	61.25	52.9167	41.25	37.0161	44.3525	15.9615	7.5	9.04412	-119.458	0.274667	93.6393
XSP	Middle	Proximal	High	Large cylinder	47.0225	6.98446	44.2973	50.4135	50.9603	50	29.25	62.5	56.25	41.25	44.2742	41.9065	14.0385	14.7321	9.04412	-78.3129	18.4136	88.5305
XSP	Middle	Middle	High	Large cylinder	70.2809	-12.6723	15.1721	34.5113	37.2517	38.4615	14.0625	59.1667	47.5	25.125	38.1048	41.1871	9.42308	12.0536	8.38235	-73.3689	3.38389	78.4118
XSP	Middle	Distal	High	Large cylinder	87.9775	-6.77526	-10.717	32.8195	35.7616	42.3077	15.75	46.6667	36.6667	11.625	36.2903	39.3166	7.5	10.7143	7.5	-65.1619	-5.50432	59.0533
XSP	Right	Distal	High	Large cylinder	88.9888	-4.31817	-22.0435	28.0827	30.0993	36.1538	13.5	43.75	35	10.125	38.1048	38.0216	9.23077	12.8571	8.60294	-46.122	-0.845973	52.3954
XSP	Right	Middle	High	Large cylinder	65.7303	-8.74093	14.3631	28.4211	36.9536	35.7692	13.5	58.3333	51.25	32.625	44.2742	38.4532	9.42308	11.25	7.72059	-39.6289	14.2717	78.302
XSP	Right	Proximal	High	Large cylinder	42.9775	-1.36966	44.2973	46.3534	48.2781	48.8462	30.375	63.3333	58.3333	42.75	47.1774	40.8993	12.3077	16.6071	9.92647	-31.6855	18.4796	89.1348
XSP	Left	Distal	High	Small cylinder	86.4607	-2.35249	-22.0435	38.2331	41.1258	43.0769	13.5	42.5	36.25	19.5	45.7258	36.4389	7.88462	8.03572	7.72059	-80.3015	-4.76821	55.197
XSP	Left	Middle	High	Small cylinder	79.8876	-3.82675	11.936	51.4286	49.1722	50.3846	25.875	52.5	39.5833	24.375	47.5403	39.7482	7.88462	8.03572	7.72059	-86.6738	-1.79083	65.876
XSP	Left	Proximal	High	Small cylinder	78.8764	5.01878	53.1967	43.6466	36.0596	31.5385	-7.3125	65.8333	63.75	51.75	52.621	43.2015	22.6923	4.82143	7.72059	-118.293	-7.60277	89.5853
XSP	Middle	Proximal	High	Small cylinder	57.6405	21.2356	69.3774	65.3008	57.2185	58.8462	28.125	67.9167	67.5	55.875	56.25	43.6331	16.1538	7.76786	7.72059	-86.9155	7.66869	89.794
XSP	Middle	Middle	High	Small cylinder	85.9551	-6.28384	21.6444	50.7519	50.0662	57.6923	33.75	58.75	42.0833	20.625	43.5484	39.1727	7.88462	3.75	6.61765	-70.4025	0.95584	65.5464
XSP	Middle	Distal	High	Small cylinder	95.5618	0.104598	-25.2797	43.6466	44.404	39.6154	18	45.8333	35.4167	19.5	40.2823	37.3022	6.15385	10.1786	9.92647	-65.2718	-3.36192	52.6041
XSP	Right	Distal	High	Small cylinder	96.573	1.57885	-27.7068	38.9098	39.9338	41.5385	15.75	43.75	35	19.125	40.2823	36.4389	7.11538	12.0536	9.04412	-45.2211	-0.26368	56.9878
XSP	Right	Middle	High	Small cylinder	70.7865	-7.26668	20.8353	46.3534	51.8543	52.3077	29.25	64.5833	44.5833	23.625	43.1855	38.5971	6.34615	2.94643	9.04412	-40.4089	9.93194	75.4454
XSP	Right	Proximal	High	Small cylinder	55.1124	11.8986	62.0961	57.1805	61.9868	66.5385	52.3125	72.5	65.8333	54.375	53.3468	42.6259	10.7692	10.4464	8.16177	-28.8949	18.4906	83.7513
XSP	Left	Distal	High	Large prism	53.0899	-4.80959	32.9709	58.8722	79.2715	91.5385	69.1875	53.75	27.9167	16.5	44.6371	36.4389	2.30769	0.535718	8.16177	-65.5464	1.02176	27.5216
XSP	Left	Middle	High	Large prism	28.8202	27.1326	57.2419	35.188	58.7086	68.4615	70.3125	51.6667	22.0833	9.75	43.9113	32.4101	6.53846	11.7857	13.4559	-73.9402	-11.2943	36.4208
XSP	Left	Proximal	High	Large prism	43.4831	22.2184	70.1865	56.8421	73.0132	88.0769	95.0625	49.1667	19.5833	4.875	27.2177	35.2878	15.9615	15.8036	18.5294	-73.9952	-21.5778	30.3342
XSP	Middle	Proximal	High	Large prism	81.9101	21.727	24.8805	45.3383	65.2649	80.3846	77.625	56.6667	31.6667	13.125	30.4839	38.4532	27.1154	16.875	14.3382	-54.7795	-16.5239	11.4591
XSP	Middle	Middle	High	Large prism	77.3596	18.7785	15.9811	35.5263	59.9007	71.1538	60.1875	52.9167	32.5	14.25	30.4839	37.3022	8.07692	13.9286	14.5588	-56.1638	-7.71264	18.4466
XSP	Middle	Distal	High	Large prism	93.0337	-0.878239	26.4986	48.3835	68.543	74.6154	65.25	52.5	22.9167	8.625	30.121	38.0216	9.80769	12.5893	12.5735	-50.0662	-6.53707	27.994
XSP	Right	Distal	High	Large prism	111.236	-1.36966	-9.09896	30.7895	43.2119	44.2308	30.375	51.25	34.1667	13.875	31.9355	37.0144	12.1154	15.5357	11.4706	-39.0576	-7.73461	32.4546
XSP	Right	Middle	High	Large prism	103.146	1.08743	-5.05378	35.8647	39.3377	39.2308	25.3125	54.5833	52.9167	39.375	48.629	38.8849	8.84615	12.0536	10.3676	-35.6517	-5.68011	21.6987
XSP	Right	Proximal	High	Large prism	110.225	-13.6551	-4.24475	35.5263	49.1722	58.0769	47.25	60.4167	61.25	49.875	52.9839	39.7482	10.1923	14.1964	8.60294	-30.7077	4.58144	0.900907
XSP	Left	Distal	High	Small prism	90.5056	6.49304	-23.6616	7.78195	6.8543	12.6923	1.125	48.75	51.25	33.75	50.0806	34.2806	30.3846	25.7143	13.0147	-80.6421	-7.75658	16.3152
XSP	Left	Middle	High	Small prism	63.7079	-1.36966	41.8702	32.8195	35.1656	37.3077	31.5	65	49.5833	36	56.25	37.1583	27.5	25.9821	14.7794	-85.4653	-13.5466	22.27
XSP	Left	Proximal	High	Small prism	58.6517	25.6584	60.478	45	42.3179	34.2308	24.75	58.75	47.5	43.5	55.8871	35.5755	19.4231	17.9464	17.4265	-97.3309	-30.2023	46.5175
XSP	Middle	Proximal	High	Small prism	86.9663	20.7442	17.5992	46.6917	34.2715	30.3846	16.3125	52.9167	55	38.25	48.629	39.7482	31.3462	26.5179	19.1912	-57.0977	-25.0056	3.59264
XSP	Middle	Middle	High	Small prism	95.5618	6.98446	12.745	19.9624	26.5232	25.7692	18.5625	61.25	53.3333	33	51.5323	37.5899	39.6154	28.3929	15.8824	-59.295	-20.611	15.634
XSP	Middle	Distal	High	Small prism	98.5955	-3.33533	-3.43571	18.609	29.5033	30.7692	14.0625	43.3333	44.5833	23.625	43.9113	37.3022	39.0385	25.1786	12.3529	-60.2948	-10.1627	24.6431
XSP	Right	Distal	High	Small prism	113.764	6.98446	-22.0435	43.3083	28.0132	31.5385	16.875	11.25	42.0833	18	31.5726	38.5971	34.0385	27.3214	9.70588	-41.9251	-7.84448	31.7075
XSP	Right	Middle	High	Small prism	110.73	17.7957	-43.0784	23.3459	8.34437	3.46154	-21.9375	65.4167	62.5	50.625	58.4274	34.4245	23.0769	22.7679	13.6765	-41.6614	-14.9748	21.1493
XSP	Right	Proximal	High	Small prism	108.202	1.08743	25.6895	49.3985	34.5695	38.4615	32.625	59.5833	60.4167	42.75	42.8226	38.741	20.7692	25.4464	20.7353	-28.4225	-10.3824	-0.648213
YW	Left	Distal	Low	Large sphere	95.1578	15.4787	-60.9868	22.3585	20.3358	10.2043	-9.87745	23.1757	31.2797	35.8082	36.8692	33.5611	12.761	6.25	3.50769	-107.658	14.041	40.0354
YW	Left	Middle	Low	Large sphere	90.7475	-5.00828	40.1216	20.3774	9.4206	4.35199	-6.15196	49.1171	53.743	44.8158	43.4969	34.7122	25.3022	17.7976	12.0346	-112.317	17.0513	46.1989
YW	Left	Proximal	Low	Large sphere	-9.81727	31.3568	94.7187	58.0189	50.3024	44.4721	57.9167	43.5234	51.2428	48.1185	24.7002	35.7194	13.022	16.3095	17.6077	-113.844	21.8744	46.1879
YW	Middle	Proximal	Low	Large sphere	18.8372	24.5695	80.0585	57.4528	49.1039	44.0907	54.3137	41.5837	50.0043	42.2943	15.4829	40.6115	13.4066	16.4286	19.6615	-101.78	18.963	22.8632
YW	Middle	Middle	Low	Large sphere	62.3671	-0.240429	48.2365	28.8679	20.2357	16.822	21.0539	48.8793	52.9251	41.6324	25.1441	35	25.783	25.2976	19.0962	-98.3636	19.9957	30.0705
YW	Middle	Distal	Low	Large sphere	93.9867	17.432	-38.1826	20.9434	10.4762	9.391	8.94608	25.4283	32.0436	18.6292	11.7212	36.8705	26.9093	23.4821	16.4423	-96.6497	18.5015	41.9251
YW	Right	Distal	Low	Large sphere	92.9153	17.8162	-31.8996	23.7736	8.67128	5.61237	11.9118	25.4283	36.6621	23.3786	17.5545	36.1511	34.3819	27.1131	19.3731	-78.291	24.6211	44.0895
YW	Right	Middle	Low	Large sphere	77.8654	12.0225	44.7465	35.0943	12.5914	2.88954	5.98039	45.926	56.2278	44.6076	33.9097	36.295	29.5742	22.6786	19.3615	-76.0057	28.862	40.1563
YW	Right	Proximal	Low	Large sphere	47.5415	17.6553	42.9427	47.2642	34.6218	30.3604	32.9902	59.4536	55.8767	44.8123	23.0413	37.5899	10.728	21.8155	22.6615	-89.772	17.1612	9.45952
YW	Left	Distal	Low	Small sphere	88.7542	17.6875	-31.7248	29.717	25.779	17.2286	0.980391	21.8743	31.2334	38.4934	33.9213	33.4173	17.1429	9.16667	9.38077	-110.998	12.2391	33.3335
YW	Left	Middle	Low	Small sphere	29.4518	19.6389	24.8207	19.2453	12.6731	10.0401	-3.77451	43.5108	57.8792	71.0433	63.1581	35.7194	23.5714	18.3036	9.38077	-117.513	6.32832	30.9824
YW	Left	Proximal	Low	Small sphere	-22.3007	23.6099	61.4424	51.5094	40.2611	43.876	58.3333	53.8348	67.0852	77.0688	80.3894	32.6978	17.1978	26.0714	16.3038	-120.787	9.04202	27.17
YW	Middle	Proximal	Low	Small sphere	37.0017	24.8894	16.3854	51.2264	37.5966	31.0347	9.85294	60.4922	71.2523	71.4937	73.2749	34.4245	9.06593	13.75	11.4462	-97.9571	11.7557	27.0931
YW	Middle	Middle	Low	Small sphere	65.6561	26.3316	17.462	20.6604	3.63022	-3.55888	-9.4853	46.0762	59.9511	53.9017	68.641	35.4317	21.7445	21.2202	14.4231	-102.121	8.03125	35.8055
YW	Middle	Distal	Low	Small sphere	108.987	21.3045	-41.8183	31.4151	18.0204	20.7799	10.1961	22.988	35.3927	30.8951	50.2414	36.295	27.4313	22.0238	13.2231	-102.363	15.2715	25.2144
YW	Right	Distal	Low	Small sphere	116.188	23.449	-33.3247	32.5472	16.1583	15.3721	15.7353	24.5147	30.3228	15.4083	12.9712	36.0072	27.9121	23.0655	20.2962	-90.5521	19.9518	25.3243
YW	Right	Middle	Low	Small sphere	116.238	14.1348	12.6041	42.1698	25.975	21.8483	1.66667	59.9666	62.5208	52.7007	46.8847	38.1655	13.022	15.625	17.3654	-75.9838	24.698	42.4305
YW	Right	Proximal	Low	Small sphere	84.5681	17.1121	-1.41627	50.9434	41.1493	41.5194	33.1127	59.7038	74.9756	61.251	46.4836	40.6115	15.4396	17.5	16.2115	-83.224	18.7652	19.0509
YW	Left	Distal	Low	Large cylinder	105.748	16.4383	-54.9076	31.6981	35.7632	35.3994	29.1667	28.5067	19.122	5.37038	9.63785	38.8849	2.17033	14.1667	16.1654	-99.3414	23.2698	54.8784
YW	Left	Middle	Low	Large cylinder	100.39	-9.39743	24.0654	25.7547	27.6697	28.7691	13.2843	55.8746	48.7658	39.442	26.4291	43.3454	13.1731	16.875	14.6654	-99.4623	27.1151	69.9301
YW	Left	Proximal	Low	Large cylinder	-110.831	11.1557	-11.0437	61.9811	71.8795	63.0748	66.4706	42.9727	40.4163	41.4243	26.3746	22.9136	6.7033	13.9286	13.2115	-92.7824	24.1816	91.7496
YW	Middle	Proximal	Low	Large cylinder	-58.4053	20.3449	51.5829	51.7925	59.5045	62.8601	72.3284	46.9021	42.4188	36.7602	28.0335	32.5539	16.9093	21.369	15.8538	-68.8754	51.1649	71.7978
YW	Middle	Middle	Low	Large cylinder	78.289	9.93871	52.7158	20.9434	18.0245	14.3264	2.89216	60.2795	55.8767	50.3874	36.8614	39.7482	10.728	19.8214	17.3538	-80.2026	38.2116	72.2373
YW	Middle	Distal	Low	Large cylinder	100.415	16.9512	-41.5562	26.6038	28.2189	31.0347	28.4069	37.2038	29.5743	21.7681	16.3279	38.5971	6.77198	17.0833	14.7115	-81.9495	30.2243	60.5805
YW	Right	Distal	Low	Large cylinder	114.219	16.4383	-60.4053	26.8868	21.2525	21.2497	24.8774	32.9616	31.6848	20.8162	7.12617	36.295	8.57143	19.1964	17.3538	-63.3271	33.2456	67.2494
YW	Right	Middle	Low	Large cylinder	81.2791	15.4143	69.1506	20.6604	12.1565	9.52992	-0.26961	59.2659	54.1636	47.4566	38.9408	40.3238	11.2637	18.5119	16.7654	-48.7039	43.639	73.7205
YW	Right	Proximal	Low	Large cylinder	63.4136	7.63521	38.8411	22.9245	9.64519	15.7283	26.7647	57.7892	57.4972	56.8735	53.162	42.0504	9.64286	22.7679	14.6308	-25.566	68.9303	82.8504
YW	Left	Distal	Low	Small cylinder	105.872	14.7102	-44.8724	32.2642	31.9145	28.4508	8.40686	34.9263	30.0026	39.0291	44.7897	32.6978	2.81593	5	6.73846	-101.55	20.3034	49.2642
YW	Left	Middle	Low	Small cylinder	89.9253	-2.09904	17.6659	45.283	49.5429	49.0388	45.5147	42.6349	39.5674	30.2331	12.5545	43.9209	11.9918	12.8274	14.0885	-99.7369	25.0276	59.0973
YW	Left	Proximal	Low	Small cylinder	12.5083	24.3461	64.613	51.5094	55.0862	53.4539	36.7157	61.6435	65.8621	63.3153	49.4509	45.072	17.0604	13.5417	13.4885	-101.044	27.5436	87.1572
YW	Middle	Proximal	Low	Small cylinder	-45.9718	24.0584	44.0193	59.434	72.7779	72.7082	72.402	60.1669	52.9173	54.9321	50.697	30.9712	10.0137	14.1071	10.8462	-54.5268	42.2437	89.1458
YW	Middle	Middle	Low	Small cylinder	86.8106	20.2125	63.3325	29.717	28.7008	25.8922	6.42157	64.4216	64.6082	64.0591	55.2726	38.1655	15.3434	14.6429	12.6115	-80.1038	31.301	79.873
YW	Middle	Distal	Low	Small cylinder	113.198	14.9658	-51.0681	39.0566	35.51	38.1222	29.6324	22.913	31.2488	19.4548	19.6612	37.5899	6.18132	14.5536	12.6462	-83.0482	28.2357	56.3286
YW	Right	Distal	Low	Small cylinder	98.2973	18.0074	-44.1453	32.5472	30.716	30.4361	30.098	26.6421	23.7559	17.1006	7.49611	33.2734	7.9533	13.869	16.8	-62.2175	30.9824	69.0841
YW	Right	Middle	Low	Small cylinder	114.12	15.2875	12.8672	21.5094	15.5234	17.6631	4.11765	65.3977	66.6415	59.4768	50.6581	38.3094	14.9176	19.1964	14.9538	-57.4822	37.915	74.182
YW	Right	Proximal	Low	Small cylinder	60.1744	22.3285	13.9719	34.8113	31.547	40.0822	56.4706	68.5887	62.9182	67.1162	43.1308	41.331	11.511	20.8929	17.2962	-20.3693	62.3164	84.1908
YW	Left	Distal	Low	Large prism	48.588	2.51347	47.7424	59.717	71.5835	79.235	80.9804	34.2631	14.6888	14.3267	26.4058	42.0504	-0.576924	12.0536	10.8462	-99.0118	41.991	24.4893
YW	Left	Middle	Low	Large prism	37.7243	25.6256	43.5825	53.7736	62.1813	63.1228	68.4069	25.2405	18.2732	12.2727	22.5428	40.036	3.87363	22.5595	17.1462	-110.757	38.9367	15.9307
YW	Left	Proximal	Low	Large prism	-44.0781	36.7322	75.8113	50.6604	46.7457	46.5205	52.6225	55.1738	55.0587	35.798	27.7453	31.5468	18.6813	19.0774	15.7385	-103.725	18.084	69.8312
YW	Middle	Proximal	Low	Large prism	-4.93355	29.0496	54.1701	58.3019	63.4471	61.6856	51.9363	44.7622	38.1398	35.839	33.5942	38.1655	9.07967	10.4464	11.3423	-94.6391	15.7329	67.9196
YW	Middle	Middle	Low	Large prism	30.6728	27.6414	56.8165	39.0566	44.3569	46.7201	32.6471	52.1204	44.7145	38.8585	36.0631	42.482	5.02747	12.5298	11.6423	-94.9248	26.2252	52.8678
YW	Middle	Distal	Low	Large prism	60.3488	15.2856	51.7557	53.2075	66.8854	71.7409	76.2255	27.9185	11.1931	4.13185	7.94782	40.8993	2.01923	12.0833	11.6885	-86.5859	34.5311	36.7614
YW	Right	Distal	Low	Large prism	100.465	24.6017	-20.4974	37.3585	25.7505	38.0464	40.1225	31.6977	44.6219	26.6813	12.979	38.3094	27.8159	28.0357	17.9423	-68.1173	38.9807	51.7472
YW	Right	Middle	Low	Large prism	62.4668	20.8256	10.3062	54.9057	41.1207	46.6872	45.2451	29.1073	46.6475	47.0437	46.067	38.8849	28.489	21.756	14.0423	-85.9267	40.6067	15.1616
YW	Right	Proximal	Low	Large prism	50.6811	16.4705	28.5156	43.5849	29.0499	44.3206	57.4265	69.2144	63.331	44.7748	32.1885	38.8849	29.4368	31.8155	14.4462	-90.2005	16.1504	8.88821
YW	Left	Distal	Low	Small prism	105.797	23.2256	-24.1622	33.9623	13.0733	20.4996	28.1127	24.0517	47.9709	24.4499	23.0296	37.0144	35.1374	32.3512	18.5077	-112.152	19.4464	31.8064
YW	Left	Middle	Low	Small prism	36.0797	22.1355	50.5927	39.0566	34.0685	39.6251	52.1078	65.3226	67.0775	61.1657	54.0498	34.4245	16.1538	23.5714	15.8654	-116.755	16.0955	17.3479
YW	Left	Proximal	Low	Small prism	-22.2757	36.1568	69.6447	53.7736	50.1166	44.409	56.0539	51.8201	51.5553	48.5723	55.7944	37.8777	9.98626	17.5	18.4615	-120.568	3.7904	24.2146
YW	Middle	Proximal	Low	Small prism	22.3007	30.2666	47.3929	49.2453	38.6665	34.7123	39.7059	51.6699	58.7435	49.1046	49.486	40.8993	16.511	18.5714	18.7615	-105.966	-0.72512	26.3021
YW	Middle	Middle	Low	Small prism	30.6478	22.232	27.4681	29.434	27.5411	44.6514	46.5931	66.3612	58.8129	44.6076	43.5592	38.4532	28.9286	36.8155	17.3192	-101.967	7.07541	14.9419
YW	Middle	Distal	Low	Small prism	59.1279	15.1891	22.9888	22.3585	37.3618	50.7437	49.3137	44.4369	49.2403	34.7301	36.4914	39.6043	18.9973	32.7976	17.3192	-99.8798	21.9294	12.7006
YW	Right	Distal	Low	Small prism	98.5216	19.0314	-8.8041	37.9245	30.1484	39.9812	38.5784	35.7022	44.5293	33.5393	28.4891	37.5899	20.9203	23.125	18.7615	-81.3233	27.6534	27.0272
YW	Right	Middle	Low	Small prism	77.3422	13.6541	20.6618	47.5472	31.1652	50.7715	64.0441	62.3693	64.1336	48.1185	27.6129	40.1799	32.0192	31.5179	19.0615	-83.7733	23.3137	13.4037
YW	Right	Proximal	Low	Small prism	71.7857	19.7998	39.9759	57.7358	43.0113	48.5185	59.1912	61.5309	60.8154	44.8567	31.398	43.3454	23.6676	24.0476	17.0192	-86.1245	9.19584	12.4259
YW	Left	Distal	Middle	Large sphere	80.2703	18.9166	-31.8892	29.3226	17.4296	19.6241	23.85	18	24.4286	15.6198	15	39.6043	30.375	32.8571	17.5	-107.57	14.1508	41.0352
YW	Left	Middle	Middle	Large sphere	36.4865	8.92405	32.4288	31.6452	17.7465	12.5188	1.35	45.8182	53.1429	40.9091	40.1351	37.5899	21	26.4286	17.5	-106.999	13.0631	45.9352
YW	Left	Proximal	Middle	Large sphere	-15.8108	29.8176	72.4489	55.1613	45	34.5113	25.65	49.5	52.2857	52.0661	50.2703	37.4461	12	14.6429	15.2273	-109.229	10.3055	44.1884
YW	Middle	Proximal	Middle	Large sphere	1.21621	23.4587	67.4463	53.4194	42.4648	37.218	42.75	49.0909	49.2857	40.5372	22.2973	38.5971	12.1875	18.5714	19.0909	-92.277	13.9201	25.0166
YW	Middle	Middle	Middle	Large sphere	30.4054	5.7446	21.7091	21.7742	10.1408	9.47369	22.95	42.5455	48	34.5868	29.5946	35.8633	21.75	30.3571	21.5909	-94.2766	12.1073	28.6752
YW	Middle	Distal	Middle	Large sphere	64.4595	15.2829	-24.0281	27	8.55634	12.5188	16.65	19.6364	37.7143	23.0579	19.0541	36.5827	27.5625	32.8571	20	-93.6943	15.634	36.7833
YW	Right	Distal	Middle	Large sphere	92.4324	23.4587	-27.6013	20.3226	5.38732	5.41354	13.5	25.3636	24	12.2727	10.1351	36.0072	28.125	31.0714	20.9091	-80.8289	19.787	40.6287
YW	Right	Middle	Middle	Large sphere	69.3243	18.9166	36.7167	36.5806	7.28873	-3.38346	5.85	52.7727	54.8571	41.281	30.4054	36.8705	24.375	27.5	23.4091	-77.3241	22.4128	38.2556
YW	Right	Proximal	Middle	Large sphere	36.4865	25.7297	52.4388	46.4516	27.8873	19.2857	22.95	55.2273	57.4286	45	25.9459	36.4389	10.875	18.9286	27.2727	-88.168	11.5799	13.8212
YW	Left	Distal	Middle	Small sphere	79.0541	25.7297	-31.1745	36.2903	25.3521	23.0075	7.2	15.5455	27.4286	30.8678	38.5135	36.7266	21	17.1429	13.4091	-111.13	10.9207	33.2896
YW	Left	Middle	Middle	Small sphere	-12.1622	21.1876	37.4313	40.0645	27.2535	25.7143	47.25	46.6364	57	51.3223	46.2162	39.4604	24.5625	28.5714	19.0909	-110.427	9.26176	35.2452
YW	Left	Proximal	Middle	Small sphere	-46.2162	30.2718	67.4463	47.0323	38.0282	31.1278	35.1	70.3636	70.2857	75.4959	74.5946	34.2806	10.6875	21.7857	15.2273	-116.25	2.91147	26.9283
YW	Middle	Proximal	Middle	Small sphere	10.9459	8.46984	38.1459	32.5161	19.0141	13.5338	29.7	63	64.7143	59.1322	57.5676	34.8561	12.5625	28.5714	21.5909	-98.3746	-3.09824	17.8643
YW	Middle	Middle	Middle	Small sphere	48.6486	18.9166	-9.7352	37.1613	25.3521	28.0827	41.4	31.9091	45	32.7273	27.5676	40.3238	18.375	29.6429	19.5455	-100.418	6.91061	18.919
YW	Middle	Distal	Middle	Small sphere	74.1892	22.096	-21.1695	34.8387	20.2817	20.3008	25.2	22.9091	34.7143	23.0579	23.5135	37.1583	23.4375	29.6429	20.4545	-100.44	12.8983	24.1267
YW	Right	Distal	Middle	Small sphere	93.6486	24.8213	-34.0331	32.5161	19.9648	19.9624	24.75	21.2727	28.2857	21.5702	25.1351	36.7266	22.125	28.2143	18.1818	-82.1253	17.293	32.2568
YW	Right	Middle	Middle	Small sphere	70.5405	22.5503	49.5803	8.70968	-16.4789	-29.4361	-28.35	68.7273	65.5714	49.4628	52.7027	28.3813	19.125	27.8571	18.1818	-82.7076	9.04202	37.871
YW	Right	Proximal	Middle	Small sphere	55.9459	27.0923	25.2824	38.6129	21.8662	17.2556	27.9	62.1818	74.5714	64.3388	38.9189	38.1655	13.125	26.7857	29.0909	-84.6962	7.02048	15.1726
YW	Left	Distal	Middle	Large cylinder	74.1892	19.3708	-32.6038	31.0645	30.7394	36.203	39.15	33.9545	26.1429	10.0413	6.48649	40.036	7.5	20.3571	18.4091	-93.6723	25.3572	59.6576
YW	Left	Middle	Middle	Large cylinder	35.2703	11.6493	42.4338	31.9355	34.5423	36.8797	27	60.1364	53.1429	46.8595	33.2432	42.6259	13.6875	20	17.5	-91.3541	36.0143	75.6102
YW	Left	Proximal	Middle	Large cylinder	-225	20.7334	-2.58876	66.1935	77.6408	63.2707	68.85	46.6364	36	43.5124	33.2432	22.1942	8.4375	11.0714	13.8636	-96.2322	23.1379	97.232
YW	Middle	Proximal	Middle	Large cylinder	10.9459	16.1914	63.8731	48.4839	28.2042	36.203	65.7	52.3636	59.1429	48.719	30	41.1871	27.75	41.4286	18.8636	-49.1433	81.0047	66.7769
YW	Middle	Middle	Middle	Large cylinder	63.2432	8.46984	48.151	28.7419	23.4507	27.406	19.35	58.0909	53.1429	47.9752	37.2973	41.7626	10.125	20.3571	15.9091	-63.6457	47.5942	74.9181
YW	Middle	Distal	Middle	Large cylinder	55.9459	15.7371	-7.59127	31.9355	27.2535	32.8196	36.9	38.8636	34.7143	21.9422	16.2162	40.3238	14.0625	22.5	18.6364	-74.0281	31.6746	64.7774
YW	Right	Distal	Middle	Large cylinder	91.2162	18.4624	-44.7528	29.3226	15.5282	20.3008	28.8	30.6818	34.2857	20.4545	10.9459	36.5827	11.8125	24.2857	19.3182	-56.5264	36.1681	72.1384
YW	Right	Middle	Middle	Large cylinder	66.8919	9.37825	41.0045	25.2581	11.4085	15.9023	12.6	57.2727	55.2857	48.719	37.2973	41.331	10.875	17.5	15.6818	-35.8165	48.1875	84.6742
YW	Right	Proximal	Middle	Large cylinder	57.1622	11.6493	43.1485	24.6774	-3.80282	1.35339	18.45	64.6364	62.5714	48.3471	47.027	40.036	20.8125	27.8571	15	-7.71264	67.7548	99.2425
YW	Left	Distal	Middle	Small cylinder	83.9189	20.2792	-39.7502	38.3226	35.493	41.6165	47.7	30.6818	31.7143	18.9669	11.7568	38.741	9.5625	18.5714	15.6818	-91.3431	28.1478	61.2726
YW	Left	Middle	Middle	Small cylinder	72.973	6.1988	33.1434	41.2258	37.3944	40.6015	42.3	58.0909	57	45.3719	25.1351	41.0432	13.3125	18.2143	15.6818	-94.705	30.9494	70.3806
YW	Left	Proximal	Middle	Small cylinder	-34.0541	31.1802	70.3049	62.7097	71.6197	75.1128	85.05	63.8182	60	52.438	34.8649	43.0576	12.1875	21.0714	15.6818	-89.0799	37.036	85.0478
YW	Middle	Proximal	Middle	Small cylinder	40.1351	11.6493	46.007	38.9032	37.0775	49.7368	63.9	63.8182	63	60.6198	47.027	39.1727	11.4375	29.2857	14.0909	-45.0893	69.205	75.5004
YW	Middle	Middle	Middle	Small cylinder	37.7027	18.4624	38.8606	38.9032	31.3732	37.5564	76.05	54.8182	50.5714	34.5868	4.05405	39.7482	12.75	28.5714	21.3636	-70.6223	44.2323	52.8019
YW	Middle	Distal	Middle	Small cylinder	75.4054	21.6418	-15.4523	37.4516	31.3732	36.203	53.55	42.1364	38.5714	20.8264	10.1351	40.3238	14.625	30.3571	19.3182	-79.9829	26.8294	52.3734
YW	Right	Distal	Middle	Small cylinder	97.2973	18.9166	-41.8942	29.9032	23.1338	27.0677	40.05	32.7273	37.2857	21.5702	3.64865	37.1583	14.25	25.7143	21.5909	-62.6789	33.9488	62.7668
YW	Right	Middle	Middle	Small cylinder	82.7027	18.4624	40.2899	29.3226	17.1127	25.3759	12.6	66.2727	65.1429	56.157	49.0541	39.3166	14.4375	21.7857	15.2273	-43.4962	40.6836	78.8842
YW	Right	Proximal	Middle	Small cylinder	66.8919	23.4587	10.9895	17.7097	-2.85211	0.676694	15.75	65.8636	73.2857	63.9669	63.6486	39.0288	18.1875	22.5	12.0455	-11.1185	66.4803	93.7162
YW	Left	Distal	Middle	Large prism	38.9189	3.47356	50.2949	54	66.5493	78.1579	89.55	45.4091	12	7.80992	11.7568	42.7698	6.5625	16.0714	14.7727	-96.7705	38.5412	20.8966
YW	Left	Middle	Middle	Large prism	-63.2432	25.2755	58.8706	45	52.6056	74.0977	87.3	60.1364	46.2857	27.8926	26.7568	38.0216	12.375	33.9286	13.8636	-97.177	19.4354	30.8176
YW	Left	Proximal	Middle	Large prism	-32.8378	26.6381	48.8656	51.0968	59.8944	73.4211	86.85	50.7273	22.7143	7.80992	14.1892	39.6043	18.75	35.3571	17.9545	-104.252	10.701	34.3223
YW	Middle	Proximal	Middle	Large prism	10.9459	24.8213	38.1459	52.8387	44.0493	70.0376	85.95	43.7727	43.2857	17.4793	12.5676	43.6331	18.5625	45.7143	17.9545	-98.056	7.62474	18.3367
YW	Middle	Middle	Middle	Large prism	4.86486	22.5503	26.7116	42.6774	54.507	76.1278	85.95	58.5	34.7143	21.9421	18.6486	40.4676	9	27.8571	15.9091	-94.5183	13.7004	19.0069
YW	Middle	Distal	Middle	Large prism	26.7568	20.2792	23.1384	47.3226	61.162	76.4662	82.8	54.8182	21.8571	13.3884	20.2703	39.8921	10.875	18.9286	14.7727	-90.3433	25.0276	21.8305
YW	Right	Distal	Middle	Large prism	104.595	35.7223	-33.3184	25.2581	-2.21831	-1.35338	5.85	31.9091	57	45	32.8378	33.8489	29.625	33.9286	18.8636	-68.2162	29.3893	48.583
YW	Right	Middle	Middle	Large prism	55.9459	8.92405	9.56019	27	19.0141	30.4511	40.5	50.3182	56.1429	52.0661	46.2162	33.1295	21.5625	31.7857	14.3182	-89.7061	21.424	7.27317
YW	Right	Proximal	Middle	Large prism	29.1892	18.4624	28.1409	46.7419	28.5211	26.0526	26.1	57.2727	57	61.3636	57.1622	39.0288	24.5625	41.7857	18.4091	-92.1232	5.1857	6.0976
YW	Left	Distal	Middle	Small prism	76.6216	16.6456	-8.30591	15.6774	4.75352	16.9173	34.2	50.7273	57	43.1405	44.1892	35.1439	30.1875	49.6429	17.0455	-115.349	9.11893	12.6786
YW	Left	Middle	Middle	Small prism	-8.51352	25.2755	38.8606	42.3871	35.8099	37.5564	60.3	65.4545	60	48.3471	41.7568	37.7338	15.75	30.7143	20.2273	-115.964	8.83328	12.9313
YW	Left	Proximal	Middle	Small prism	-19.4595	34.8138	44.5777	48.1935	39.9296	44.3233	67.05	64.6364	56.1429	44.2562	36.8919	40.1799	16.3125	35.3571	21.5909	-118.074	-3.44981	18.8421
YW	Middle	Proximal	Middle	Small prism	25.5405	20.2792	32.4288	53.129	48.4859	54.4737	66.6	43.7727	48	34.5868	26.3514	43.6331	11.4375	31.4286	20.6818	-100.264	-4.87808	15.1836
YW	Middle	Middle	Middle	Small prism	30.4054	16.6456	33.1434	37.1613	35.1761	51.0902	63.45	56.8636	49.2857	34.9587	24.3243	41.331	20.8125	39.2857	20.9091	-97.1661	6.58101	16.1394
YW	Middle	Distal	Middle	Small prism	27.973	14.8287	30.2849	37.7419	54.8239	58.5338	61.65	61.3636	32.5714	33.4711	30	40.7554	16.5	22.5	18.8636	-89.1787	22.27	19.8309
YW	Right	Distal	Middle	Small prism	92.4324	28.0007	-20.4549	22.9355	-0.316901	5.75188	21.15	52.7727	60	43.8843	27.973	32.9856	36.75	41.0714	19.7727	-85.3224	20.9186	24.2366
YW	Right	Middle	Middle	Small prism	60.8108	28.4549	-13.3084	42.9677	13.3099	15.2256	33.3	64.2273	64.2857	54.2975	36.8919	38.4532	28.5	40	23.8636	-87.2011	9.74517	8.49269
YW	Right	Proximal	Middle	Small prism	30.4054	30.2718	22.4238	57.1935	37.0775	33.4962	37.8	59.7273	56.5714	47.6033	40.9459	41.331	9	25.7143	19.0909	-87.0144	-1.36235	5.37248
YW	Left	Distal	High	Large sphere	61.1567	10.5921	-37.4085	19.9429	17.7386	14.0361	6.75042	35.3398	35.3404	35.1469	33.0501	38.3094	28.4305	19.8	11.6595	-108.01	0.933866	20.1715
YW	Left	Middle	High	Large sphere	58.0355	-6.33776	24.9725	9.46086	0.183295	0.299306	4.54372	56.7057	60.2447	55.6989	55.6	38.8849	24.5347	29.5154	16.4332	-113.141	-7.11936	18.4246
YW	Left	Proximal	High	Large sphere	22.3072	19.7067	53.6061	59.8735	41.0538	29.1732	17.0862	45.2228	61.2872	58.763	64.5574	37.7338	15.0186	16.2115	16.6487	-114.129	-0.549333	20.622
YW	Middle	Proximal	High	Large sphere	-2.90086	17.1838	44.2273	44.8904	32.1176	23.6348	44.441	57.6778	61.1809	51.3685	27.0053	36.4389	14.33	24.8077	24.903	-93.3427	-5.99872	8.03125
YW	Middle	Middle	High	Large sphere	27.5581	-4.99214	45.8602	31.1985	21.1566	16.8366	26.0181	51.6579	54.8298	47.7822	38.8555	37.5899	20.7382	28.5577	20.8082	-92.4747	2.66976	14.854
YW	Middle	Distal	High	Large sphere	70.5753	6.19063	-35.3616	13.0199	2.75158	8.11249	8.67971	38.2763	35.7553	25.4509	28.342	39.0288	35.3536	35.5846	17.2198	-95.8257	0.889919	21.7866
YW	Right	Distal	High	Large sphere	74.7613	10.6995	-38.9582	21.3681	7.06872	7.47484	11.7565	31.8412	25.9043	8.7301	16.7511	36.7266	37.6241	30.6	20.8621	-84.7291	3.51573	14.0959
YW	Right	Middle	High	Large sphere	62.1848	-3.84002	19.6343	22.1437	2.84215	-5.43696	5.30871	55.1058	60.1596	42.2918	36.1889	37.3022	30.6638	32.4692	28.4375	-80.1147	0.648213	14.5573
YW	Right	Proximal	High	Large sphere	30.4039	6.80975	42.7887	39.2768	27.436	16.8132	33.7647	61.7535	58.7021	47.7822	23.0087	37.8777	14.3362	26.5269	31.7134	-78.7964	-7.76757	-2.18635
YW	Left	Distal	High	Small sphere	94.2044	11.6872	-33.4257	33.3952	17.9068	16.7039	8.23417	30.1249	32.383	27.3318	39.7333	41.331	26.2903	24.1615	14.1595	-112.701	-1.98859	15.8208
YW	Left	Middle	High	Small sphere	73.9168	-19.5781	12.469	37.2141	15.7655	29.0639	34.0379	47.6429	67.734	71.4214	86.9543	40.6115	23.7779	39.7731	21.9181	-112.13	-9.33866	11.525
YW	Left	Proximal	High	Small sphere	29.6512	-15.0692	31.474	25.2378	13.773	45.9812	52.3053	87.0128	79.6702	72.7339	90.0798	37.1583	24.7146	48.2769	19.3642	-113.921	-20.0177	14.1618
YW	Middle	Proximal	High	Small sphere	5.34272	7.80806	25.7751	16.8692	9.0138	20.8343	38.8969	78.2893	73.1809	66.3839	66.3263	32.2662	11.3275	37.0385	19.6228	-97.0452	-23.7861	7.03146
YW	Middle	Middle	High	Small sphere	42.0624	2.40822	6.52025	20.2353	7.94853	16.7663	28.7334	54.8121	61.5426	52.8104	58.6855	36.0072	20.0744	34.8923	20.8621	-98.1658	-13.2389	8.88821
YW	Middle	Distal	High	Small sphere	90	19.4203	-31.2123	42.5211	26.539	25.6805	19.5031	28.444	23.5319	12.1963	24.7709	42.3382	22.103	22.6269	20.4418	-102.429	-0.977813	10.8219
YW	Right	Distal	High	Small sphere	87.6316	13.591	-36.8835	39.2991	23.1512	21.8259	20.1588	26.677	21.9043	15.9027	21.9048	39.1727	26.8176	24.1846	19.7306	-84.5534	2.09845	12.0524
YW	Right	Middle	High	Small sphere	39.1248	10.5564	-0.892572	27.6314	11.3578	7.31868	27.9642	55.0349	58.3191	57.0761	63.0878	28.8129	16.7308	24.1846	21.0453	-77.6867	-6.22944	10.1517
YW	Right	Proximal	High	Small sphere	13.9351	15.3516	25.3056	1.74194	-15.3213	-13.4063	16.275	86.0407	78.8191	63.1165	75.3037	27.9496	17.5062	35.0423	31.5086	-78.9392	-24.7969	5.07584
YW	Left	Distal	High	Large cylinder	88.1457	10.4132	-14.8069	13.7223	13.8463	17.5523	13.1814	63.2066	44.2128	24.5127	4.45545	42.9137	9.1067	20.9423	19.7737	-99.6381	19.1278	56.5154
YW	Left	Middle	High	Large cylinder	-2.49694	3.95407	25.5554	48.2281	50.1021	51.2204	44.794	63.0901	54.7234	49.3396	39.5537	38.8849	10.5955	13.8577	13.3836	-84.9818	28.1149	82.5867
YW	Left	Proximal	High	Large cylinder	-113.262	19.4561	-0.864818	75.5529	80.0891	69.4884	67.0166	50.2706	38.1915	41.7973	39.5537	22.3381	7.12779	11.5038	8.77155	-99.3634	20.0726	99.3304
YW	Middle	Proximal	High	Large cylinder	2.82742	24.323	63.9794	60.9414	48.0147	42.1084	63.4733	53.6223	51.4149	54.7561	40.6776	42.0504	7.53102	21.8538	18.0603	-79.4116	69.7104	33.2456
YW	Middle	Middle	High	Large cylinder	73.9168	4.94176	50.5623	35.9878	30.1553	32.3511	22.7774	67.4291	52.3511	52.926	39.0816	46.9425	12.773	16.5115	17.6078	-58.8446	42.7821	75.5223
YW	Middle	Distal	High	Large cylinder	110.251	14.5071	-38.7361	21.0758	14.6248	11.1029	2.49673	52.0021	38.8085	32.2954	33.5555	40.6115	8.96402	18.2423	17.3491	-76.588	28.2138	66.9308
YW	Right	Distal	High	Large cylinder	90.9914	15.756	-49.801	24.2003	11.1422	12.2898	25.1691	51.3591	32.9574	25.7697	12.063	40.1799	12.8164	21.3	18.7823	-54.1643	31.5647	64.7774
YW	Right	Middle	High	Large cylinder	91.2668	4.25105	14.0186	17.3036	-0.866877	-1.29092	0.277417	68.386	59.1809	55.5233	56.9699	42.482	8.48015	15.9692	11.2608	-32.114	48.6489	82.5648
YW	Right	Proximal	High	Large cylinder	72.4113	17.9461	52.1397	53.8477	15.8518	0.944765	21.8149	62.8775	62.1809	60.9628	54.7488	43.777	21.7246	29.4	21.4763	-67.7328	76.7528	25.533
YW	Left	Distal	High	Small cylinder	94.1677	16.7794	-53.039	36.5908	30.8108	38.0249	32.2768	44.0836	37.2128	18.4261	22.1642	40.8993	7.51861	14.7346	13.3944	-93.3537	23.7202	56.4055
YW	Left	Middle	High	Small cylinder	83.978	12.4959	25.1113	41.0431	36.9674	37.2467	18.9903	78.1374	69.9468	69.2493	62.8018	44.6403	11.129	12.6692	12.7155	-89.2557	30.6418	75.7091
YW	Left	Proximal	High	Small cylinder	-75.3856	31.1971	28.125	73.811	78.5387	77.0023	76.247	68.3202	62.1596	56.4383	58.5592	24.3525	8.82134	13.8	10.2802	-94.2216	30.8176	90.4862
YW	Middle	Proximal	High	Small cylinder	14.2105	23.9293	41.9861	61.5687	50.6002	50.3224	58.2318	76.421	69.0532	68.9026	74.4259	38.0216	6.94789	21.2654	11.5733	-76.4342	69.9631	40.6836
YW	Middle	Middle	High	Small cylinder	64.5165	14.6967	50.5901	41.3598	37.5733	42.871	26.657	76.2236	69.9894	67.9136	66.1467	41.9065	12.1402	15.9231	9.03017	-59.5148	40.0574	81.4331
YW	Middle	Distal	High	Small cylinder	83.4088	17.6955	-38.2666	43.658	36.2514	40.0549	45.2648	41.1471	34.3191	20.8755	11.1719	41.331	8.10174	17.0654	16.0884	-67.8097	29.5541	62.0746
YW	Right	Distal	High	Small cylinder	105.973	18.9802	-45.8737	32.1629	15.138	19.2909	30.835	44.7924	42.6489	24.5358	15.4345	37.7338	16.0732	23.5154	22.597	-52.5822	29.5871	67.8426
YW	Right	Middle	High	Small cylinder	98.8862	12.7929	-1.02904	25.0733	13.9973	14.5775	5.22464	75.6616	70.9894	64.8958	65.9073	38.5971	10.5521	14.1692	9.80603	-36.234	43.2984	83.6415
YW	Right	Proximal	High	Small cylinder	67.4174	7.26053	11.7497	26.6447	7.85796	14.8143	21.9242	80.3145	74.883	72.7108	75.7492	40.3238	10.5521	19.5692	7.93103	-11.536	61.5583	89.8929
YW	Left	Distal	High	Large prism	38.7944	11.2829	41.5999	57.8635	71.7287	78.3401	82.8671	48.2251	13.6596	10.5833	31.1017	41.4748	7.3201	5.11154	13.028	-98.4845	26.8954	18.2488
YW	Left	Middle	High	Large prism	29.8898	20.2649	36.7312	49.8299	59.5083	73.5954	80.0887	50.0731	21.6702	17.8022	29.9911	40.6115	7.29529	13.8577	11.2716	-99.0667	13.6564	28.1368
YW	Left	Proximal	High	Large prism	37.8029	23.6323	43.5913	64.1552	51.1026	59.1272	76.268	39.2839	40.6702	21.7351	29.0867	45.5036	11.9665	30.2538	18.944	-106.955	1.20853	26.5218
YW	Middle	Proximal	High	Large prism	60.3672	17.7671	32.8572	71.1981	57.684	55.7984	71.7495	33.9221	40.1702	33.7096	18.3205	47.9497	10.2668	28.5808	20.194	-99.0448	-0.813013	14.1838
YW	Middle	Middle	High	Large prism	41.1812	16.8868	26.5221	32.8613	35.0093	62.1802	76.289	68.0721	45.1809	29.0834	17.4294	42.1943	22.3511	34.0846	18.6315	-97.8692	4.4496	14.6782
YW	Middle	Distal	High	Large prism	57.2277	7.4395	28.8466	40.0747	40.6031	57.3496	65.0831	40.4585	42.1596	26.4352	23.4742	41.0432	24.3176	29.9885	16.347	-96.0344	16.6228	14.0959
YW	Right	Distal	High	Large prism	104.119	32.7217	-19.1505	31.4564	3.07289	-10.1165	-2.3328	18.3939	57.6596	60.0478	77.3319	34.7122	39.8201	35.7577	24.6336	-86.9704	16.3262	18.1939
YW	Right	Middle	High	Large prism	67.6744	22.4298	-18.459	17.6873	-2.09603	6.1605	9.86923	84.0257	71.3404	67.5162	71.7393	32.5539	29.665	31.8923	15.8297	-89.9698	3.69152	1.3184
YW	Right	Proximal	High	Large prism	70.9058	10.0552	18.0038	58.905	38.699	26.1437	19.9486	58.6701	58.4894	73.4271	85.4049	43.9209	7.86601	25.05	21.3039	-89.5853	-3.72448	-5.1088
YW	Left	Distal	High	Small prism	47.552	-5.56484	47.1323	42.4521	37.8774	47.2773	52.8643	49.2833	48.2979	46.2524	51.5834	40.036	25.3722	39.4154	13.1789	-110.031	11.3932	6.96554
YW	Left	Middle	High	Small prism	10.8323	17.5524	27.3247	46.5876	36.5102	52.7533	64.5577	65.814	51.3936	35.914	38.8355	39.8921	22.7605	44.2038	15.5065	-108.021	1.82379	15.2385
YW	Left	Proximal	High	Small prism	19.9572	26.8565	34.379	57.6199	37.6057	40.0471	69.0972	60.6143	61.5745	45.3836	36.1889	42.3382	12.3511	26.5038	23.6746	-109.043	-8.65749	22.9072
YW	Middle	Proximal	High	Small prism	24.7307	20.3722	29.5104	54.136	40.4025	40.6536	45.8995	47.334	50.8085	44.8382	42.4597	45.7914	16.1104	26.7462	22.7371	-101.737	-16.4141	17.6556
YW	Middle	Middle	High	Small prism	37.0502	16.7079	25.139	47.6271	38.975	41.9601	50.6744	54.6602	53.2021	44.4177	38.656	42.6259	12.7047	28.9385	20.7543	-99.5392	-3.19712	12.4039
YW	Middle	Distal	High	Small prism	46.4688	13.6268	18.0014	25.1626	29.1892	41.5437	46.9587	73.6313	49.5106	41.6956	37.5454	39.1727	15.4777	31.9154	19.7198	-95.3972	4.54848	14.6232
YW	Right	Distal	High	Small prism	89.7062	30.8895	-15.665	26.3747	0.411874	-5.53846	12.3702	55.8956	61.5745	54.2107	38.0043	33.5611	38.4243	32.9308	24.0409	-88.4317	8.18506	14.1838
YW	Right	Middle	High	Small prism	45.4039	28.0696	6.93657	36.7349	3.61846	-4.80711	29.7758	70.4973	72.7979	63.708	42.9053	37.3022	31.6315	37.1423	33.0603	-86.8276	-5.2736	8.83328
YW	Right	Proximal	High	Small prism	28.88	37.6243	-1.00359	35.7645	14.6248	0.905725	5.04811	71.0087	63.4468	68.727	64.8168	41.0432	11.1166	33.4615	26.3685	-87.0473	-19.4024	7.84448
ZYS	Left	Distal	Low	Large sphere	114.721	8.36342	-26.2568	-1.39518	-4.44599	7.79121	2.82336	22.4405	37.192	22.1742	32.9268	38.5971	26.2328	34.1219	6.28247	-84.7401	3.37291	34.597
ZYS	Left	Middle	Low	Large sphere	99.1679	-4.33816	29.914	37.8501	27.0344	21.6923	18.3012	41.3393	49.7863	35.1456	48.5488	40.7554	18.1922	19.5789	15	-90.1346	12.7665	36.0253
ZYS	Left	Proximal	Low	Large sphere	67.3831	52.4339	69.4781	73.4603	63.788	51.2747	58.4073	42.5893	38.9068	37.9984	46.7104	34.8561	10.3747	13.2706	13.6201	-98.5064	12.2172	38.1127
ZYS	Middle	Proximal	Low	Large sphere	75.4603	29.3711	75.9665	66.7977	54.4198	60.5165	69.8456	46.6667	47.5472	31.4964	41.8445	39.3166	12.2368	15.6272	14.3182	-60.6684	4.76821	11.9645
ZYS	Middle	Middle	Low	Large sphere	99.0554	-3.07529	41.0759	23.3668	14.7128	21.3516	28.7693	39.6726	51.0599	34.7148	48.4756	37.7338	20.1058	23.9785	17.3864	-62.8657	4.82315	18.8311
ZYS	Middle	Distal	Low	Large sphere	108.474	11.5103	-17.3725	-2.45817	-4.473	13.989	11.7568	26.2649	38.99	19.8391	38.1951	35.4317	26.4216	33.6738	5.90909	-65.7112	1.50517	21.7206
ZYS	Right	Distal	Low	Large sphere	106.05	20.4763	-33.2933	-8.81398	-12.9869	7.48352	-0.535716	33.4821	43.7264	27.0941	42.9604	35.4317	27.4428	32.948	7.33766	-48.7368	1.91168	25.3902
ZYS	Right	Middle	Low	Large sphere	104.709	13.6225	5.70957	25.7301	4.49509	-3.38462	-2.96815	42.5595	52.808	37.1368	38.497	39.3166	15	25.9498	21.2338	-45.5177	7.43797	29.8508
ZYS	Right	Proximal	Low	Large sphere	103.003	12.0704	46.3697	48.2491	41.752	49.044	50.111	51.369	55.813	32.6911	39.9329	42.482	11.9108	18.405	17.8247	-47.0669	14.1618	-1.50517
ZYS	Left	Distal	Low	Small sphere	120.59	13.1336	-31.5769	13.7272	12.5867	23.7143	11.9739	18.4077	32.439	18.601	28.4634	35	15.6007	17.1864	-0.340909	-87.6626	6.16352	35.9703
ZYS	Left	Middle	Low	Small sphere	99.6354	5.20229	-5.55747	23.4143	14.2365	10.6593	6.25483	49.0179	58.8346	51.2052	61.4543	35.4317	19.3421	16.8728	1.02273	-94.0678	0.637227	38.6401
ZYS	Left	Proximal	Low	Small sphere	60.3059	49.8472	70.7253	61.4574	50.482	43.1429	48.4315	59.375	67.0671	67.815	79.2805	37.7338	10.5034	13.1272	8.03571	-100.572	0.780053	39.1125
ZYS	Middle	Proximal	Low	Small sphere	63.7991	33.5954	90.7321	51.6753	48.5401	54.8242	78.3156	67.9315	70.1054	64.1766	62.2317	37.7338	10.5378	15.4839	11.5422	-56.2737	-0.626239	12.7665
ZYS	Middle	Middle	Low	Small sphere	105.449	13.6653	19.8482	22.8005	13.144	10.1868	18.9093	50.3423	61.465	52.8958	66.3201	34.1367	13.2838	17.3208	6.62338	-65.4366	-1.08768	29.1147
ZYS	Middle	Distal	Low	Small sphere	123.434	9.41238	-20.3165	18.1468	18.3363	30.3956	27.7413	18.8542	37.6665	17.4389	35.625	36.1511	16.4588	20.4122	2.46753	-62.7119	1.28544	36.5197
ZYS	Right	Distal	Low	Small sphere	106.665	26.7416	-36.2964	8.0104	1.09247	16.3516	12.582	30.3274	42.4861	24.2848	35.9909	34.2806	23.3066	25.7079	3.83117	-48.1985	0.03296	35.8605
ZYS	Right	Middle	Low	Small sphere	100.215	15.7346	-5.57719	17.2009	0.584287	0.857143	6.61679	54.0476	63.1798	48.4393	57.8232	36.1511	15.841	19.4713	7.04545	-43.2435	-2.55989	34.2125
ZYS	Right	Proximal	Low	Small sphere	111.444	19.9305	24.6071	38.4196	41.8601	52.3846	58.8707	42.9315	68.3574	46.4047	46.9939	41.0432	11.0955	15.3853	18.8312	-40.2771	6.95456	0.834986
ZYS	Left	Distal	Low	Large cylinder	112.331	5.76242	-41.6099	0.968081	21.5008	35.2637	16.0135	19.1964	28.1271	10.4843	29.2409	37.8777	8.44394	10.1165	-3.8961	-78.5656	-1.1536	55.4277
ZYS	Left	Middle	Low	Large cylinder	89.8961	5.77668	3.81572	-1.86657	16.1023	30.7802	32.9971	52.7083	51.0433	27.0398	30.375	40.4676	13.4897	20.4749	9.12338	-88.6294	11.1515	74.3138
ZYS	Left	Proximal	Low	Large cylinder	56.211	19.8734	29.3003	14.458	43.9321	79.9011	84.6429	48.6905	48.4129	35.4678	41.122	38.3094	19.7798	32.3297	13.9773	-85.8608	42.2877	75.0938
ZYS	Middle	Proximal	Low	Large cylinder	64.6301	0.531889	42.2508	6.09638	15.1178	56.3626	64.8069	42.7976	59.2925	40.3878	54.1098	42.9137	17.3513	43.1272	10.0974	-39.7278	42.3206	81.2683
ZYS	Middle	Middle	Low	Large cylinder	99.6917	-4.13851	2.68022	-3.9704	3.61866	18.011	15.7963	41.2649	53.657	38.7297	42.2378	41.1871	14.6997	21.1649	9.05844	-60.6244	23.0171	80.3674
ZYS	Middle	Distal	Low	Large cylinder	112.799	12.0276	-40.4349	-2.36326	11.3101	27.011	23.3398	26.6071	34.187	11.7224	33.2927	38.0216	10.4691	10.9857	2.79221	-61.3276	-1.51616	62.8437
ZYS	Right	Distal	Low	Large cylinder	102.878	15.203	-41.5902	-9.31067	5.29542	22.8132	9.75869	18.8244	31.6065	12.5189	31.8659	37.8777	10.143	10.7079	-2.06169	-41.7713	-2.38411	67.9855
ZYS	Right	Middle	Low	Large cylinder	91.7964	8.42046	-29.7685	-13.705	-11.6563	-2.95604	-11.4382	31.0714	51.9256	39.1171	44.3963	37.8777	8.51259	15.7616	1.36364	-37.6513	12.7226	86.8935
ZYS	Right	Proximal	Low	Large cylinder	69.4305	13.1336	0.95725	-10.1364	-14.5016	-0.384615	-2.53378	39.8214	66.6926	52.4976	65.2134	41.331	9.02746	25.0538	13.9448	-24.5332	26.1592	88.124
ZYS	Left	Distal	Low	Small cylinder	117.69	9.97251	-42.1842	16.3277	28.608	43.8681	25.555	22.9315	32.4057	15.2739	37.7104	36.7266	9.65389	9.56093	-6.23377	-77.8076	1.91168	53.7577
ZYS	Left	Middle	Low	Small cylinder	87.0176	19.8164	-11.4519	14.2017	28.4239	37.9341	36.11	54.8661	52.0422	33.6287	43.747	39.8921	12.8719	13.0914	2.43506	-91.9144	3.28501	79.06
ZYS	Left	Proximal	Low	Small cylinder	59.0549	24.0122	44.6336	40.6658	67.9419	94.2418	107.23	72.0685	52.4168	44.0696	46.7104	40.1799	17.7889	21.2993	10.4708	-83.5865	34.2564	75.9398
ZYS	Middle	Proximal	Low	Small cylinder	71.478	15.7346	50.5214	23.4871	43.6448	83.5495	83.7162	64.9851	65.7769	53.3049	63.3659	43.2015	21.0927	32.0789	4.13961	-38.1347	31.345	86.476
ZYS	Middle	Middle	Low	Small cylinder	94.4584	17.9466	11.7748	-3.80589	6.491	19.0879	18.8369	54.9256	66.268	53.7357	51.8963	39.1727	13.3524	19.2652	3.7987	-65.1729	15.2495	82.4
ZYS	Middle	Distal	Low	Small cylinder	114.959	15.2173	-41.6164	9.68715	20.9705	36.978	40.5695	20.0595	30.7075	1.96943	21.064	37.7338	10.2717	12.5448	0.730519	-61.4704	3.71349	70.4025
ZYS	Right	Distal	Low	Small cylinder	104.094	20.4336	-40.4218	8.22237	18.4935	34.3626	22.2683	17.9911	33.6626	8.428	30.6951	35.4317	11.7477	11.2993	-3.42532	-41.3428	-0.450453	72.7317
ZYS	Right	Middle	Low	Small cylinder	98.1897	17.7755	-36.2964	-12.854	-5.72259	0.384616	-1.36101	45.0446	61.465	44.4352	40.747	35.8633	12.8976	15.5914	-0.016234	-40.5298	8.30592	89.1348
ZYS	Right	Proximal	Low	Small cylinder	69.4652	19.4559	15.1945	-6.64054	-4.12193	17.2857	13.7548	57.381	78.4046	64.1874	73.3354	40.7554	10.2546	27.3835	9.38312	-27.0382	17.26	90.2445
ZYS	Left	Distal	Low	Large prism	91.9435	-1.10572	19.3396	46.1484	64.7013	96.3407	91.5782	32.7232	45.1665	36.7277	50.3689	41.4748	8.15218	18.8799	-0.081169	-66.4144	17.3809	41.0352
ZYS	Left	Middle	Low	Large prism	64.1973	22.114	50.62	51.4381	38.6686	29.4945	22.7027	18.7649	39.3979	44.3266	58.8659	39.1727	14.6739	14.095	6.28247	-84.6852	26.4119	54.384
ZYS	Left	Proximal	Low	Large prism	56.8257	56.701	93.6891	79.8636	67.4877	52.7802	52.4131	36.9643	32.9134	32.7997	64.7927	31.9784	20.8953	12.0609	7.41883	-99.3524	28.9608	30.8506
ZYS	Middle	Proximal	Low	Large prism	70.5776	36.6568	70.7976	19.1655	17.73	40.2088	61.3755	78.3036	68.0827	57.5044	70.0701	35.1439	13.7471	26.7832	15.2435	-64.9312	5.86688	5.70208
ZYS	Middle	Middle	Low	Large prism	90.7965	27.2019	41.0562	46.4047	38.3985	62.022	84.3533	24.1369	46.1071	52.3455	60.6037	38.4532	14.8026	27.2401	14.5292	-62.9096	28.2357	21.435
ZYS	Middle	Distal	Low	Large prism	95.2895	1.58085	34.0263	31.6145	59.4771	91.7582	92.0705	41.3542	25.5133	17.3737	45.1555	40.4676	13.2838	11.8728	1.63961	-51.0111	14.4694	39.7278
ZYS	Right	Distal	Low	Large prism	79.8841	22.4744	-13.6769	-8.36474	2.10393	14.989	16.2307	45.4018	49.8696	30.7542	40.7744	34.8561	6.95938	12.6075	1.63961	-43.3863	-2.04352	72.6218
ZYS	Right	Middle	Low	Large prism	101.557	31.4548	-17.3923	53.9184	34.991	18.2747	4.74903	12.7381	42.894	53.3592	73.0152	38.3094	12.9319	15.6631	6.26623	-34.5531	29.2795	51.4286
ZYS	Right	Proximal	Low	Large prism	108.985	21.6394	8.77178	31.8043	21.2087	32	36.8485	63.3036	55.763	46.8572	60.064	36.1511	11.7735	26.8548	9.13961	-38.6291	20.8856	6.8337
ZYS	Left	Distal	Low	Small prism	111.717	10.5469	-26.8903	17.1059	13.09	32.0549	21.5154	25.2232	40.197	16.0487	36.9878	35.1439	21.8392	23.3244	0.714286	-82.3011	9.34965	50.0223
ZYS	Left	Middle	Low	Small prism	85.0741	9.48368	45.129	41.656	29.0573	29.956	20.9797	43.6756	65.7436	52.8958	71.5335	37.7338	14.528	19.0591	3.50649	-86.9155	12.7226	51.4396
ZYS	Left	Proximal	Low	Small prism	54.4363	59.7909	96.0653	71.4767	65.865	68.3077	86.5975	59.3304	65.3857	68.6874	68.8354	31.8345	5.98112	15.448	10.7468	-95.7488	29.5212	34.8827
ZYS	Middle	Proximal	Low	Small prism	38.9746	60.3938	143.782	63.0645	60.1964	61.8352	71.5541	60.5952	71.0211	57.3089	72.2104	31.6906	2.76316	11.3978	6.23377	-63.1953	16.5789	15.612
ZYS	Middle	Middle	Low	Small prism	96.3457	23.609	20.4948	33.2217	21.5008	31.6264	44.001	45.9226	63.621	60.8821	80.625	33.9928	11.2929	22.4552	7.01299	-60.4926	16.2932	26.4998
ZYS	Middle	Distal	Low	Small prism	105.085	2.26932	-2.63985	26.347	34.91	53.5385	55.0483	18.5119	37.0588	28.6545	51.4848	36.8705	16.3987	20.7079	2.51623	-54.7575	11.0306	40.9583
ZYS	Right	Distal	Low	Small prism	106.12	20.4336	-35.7221	25.3125	9.87643	25.9451	23.3832	7.51488	43.7597	26.6525	44.0122	34.2806	18.6899	20.6631	1.08766	-40.0354	3.96619	54.8784
ZYS	Right	Middle	Low	Small prism	83.6283	19.4808	-13.8599	21.2598	-5.10638	-15.3846	-8.57143	49.1667	63.5294	66.2727	70.5	32.9856	19.7368	16.9355	2.04546	-36.0802	6.89963	60.7782
ZYS	Right	Proximal	Low	Small prism	112.331	33.5812	63.2328	39.0808	34.1956	33.978	29.4498	47.3661	82.1754	67.0402	75.128	35.8633	12.1425	11.9534	10.8117	-40.2771	18.8421	10.4593
ZYS	Left	Distal	Middle	Large sphere	109.604	13.1959	-15.1796	6.21952	-1.30435	2.04545	-0.5625	21.6176	34.7938	19.4211	33.75	38.0216	24.2442	21.2069	9.31035	-89.2557	-2.28523	34.1136
ZYS	Left	Middle	Middle	Large sphere	90.4455	7.36213	20.3583	42.0732	28.0435	24.5455	24.75	38.3824	48.2474	34.579	51.0938	40.4676	18.1395	22.5	20.6897	-87.9482	0.23072	38.3984
ZYS	Left	Proximal	Middle	Large sphere	66.8317	46.6073	65.6997	69.1463	55.4348	48.6818	56.25	41.4706	48.7113	42.1579	55.3125	37.1583	12.7326	13.1897	16.2931	-98.9129	-11.9205	40.8264
ZYS	Middle	Proximal	Middle	Large sphere	63.7129	27.5151	63.8616	59.2683	51.8478	59.7273	70.875	43.2353	50.1031	34.1053	47.3438	40.3238	11.686	16.0345	16.0345	-58.0645	-10.9867	5.57024
ZYS	Middle	Middle	Middle	Large sphere	92.2277	0.998046	32	34.7561	22.5	29.0455	44.4375	43.6765	53.8144	36.4737	53.4375	38.4532	17.2674	22.2414	20.9483	-54.5268	-1.68096	16.8535
ZYS	Middle	Distal	Middle	Large sphere	105.149	11.0745	-13.9542	3.29269	-8.80435	-0.818183	15.1875	23.8235	38.9691	20.3684	29.0625	37.4461	24.593	23.5345	17.8448	-61.3935	-6.37226	27.0711
ZYS	Right	Distal	Middle	Large sphere	97.5743	23.8027	-23.145	2e-06	-16.6304	-10.2273	1.6875	32.2059	42.2165	23.6842	28.125	35.2878	27.5581	27.4138	15.7759	-48.6929	-4.26283	26.5438
ZYS	Right	Middle	Middle	Large sphere	94.0099	16.3779	14.8438	25.6098	0.652174	-6.13637	-1.6875	47.2059	55.6701	42.1579	44.0625	38.741	17.2674	21.9828	24.3103	-42.6173	-3.25205	22.0832
ZYS	Right	Proximal	Middle	Large sphere	101.139	14.2565	32	47.1951	36.8478	40.0909	42.75	58.2353	57.0619	42.1579	44.0625	41.0432	10.9884	15	24.3103	-42.5513	0.999786	-3.07627
ZYS	Left	Distal	Middle	Small sphere	116.733	14.2565	-29.2722	12.439	9.78261	16.7727	9	18.5294	35.2577	24.6316	37.5	36.4389	24.0698	19.6552	7.75862	-86.7727	-1.92267	22.4348
ZYS	Left	Middle	Middle	Small sphere	104.257	10.5442	12.3929	28.1707	16.3043	6.54545	4.5	55.5882	64.0206	60.1579	89.0625	38.8849	19.186	12.931	8.01724	-94.4414	-8.63552	29.9387
ZYS	Left	Proximal	Middle	Small sphere	66.3861	39.7129	49.1562	47.1951	40.4348	36	52.875	72.3529	78.866	81.4737	89.5312	39.3166	12.0349	12.931	17.8448	-96.2981	-13.8212	27.4667
ZYS	Middle	Proximal	Middle	Small sphere	57.9208	20.6206	63.2488	30.3659	29.3478	43.3636	71.4375	84.7059	77.0103	71.5263	65.625	38.8849	10.6395	18.6207	20.6897	-55.6255	-16.0076	1.28544
ZYS	Middle	Middle	Middle	Small sphere	98.9109	14.7869	25.8728	21.2195	10.4348	5.72727	14.625	67.0588	70.0515	65.3684	75.4688	35.2878	15	18.3621	12.4138	-63.2612	-10.1077	18.3038
ZYS	Middle	Distal	Middle	Small sphere	111.386	16.9082	-26.8213	8.78049	3.58696	13.5	16.3125	22.9412	39.433	28.8947	49.2188	32.9856	19.5349	18.6207	6.72414	-62.3823	-7.62474	25.8956
ZYS	Right	Distal	Middle	Small sphere	108.267	32.8185	-23.7577	1.82927	-11.7391	2.45454	1.6875	39.2647	45.9278	29.8421	46.875	33.2734	28.0814	27.4138	10.3448	-46.8471	-5.95477	24.2256
ZYS	Right	Middle	Middle	Small sphere	99.3564	29.6364	-6.60149	19.7561	-5.86957	-12.2727	1.125	66.1765	64.0206	48.7895	47.8125	33.4173	11.686	20.431	17.069	-42.6722	-10.3055	19.0399
ZYS	Right	Proximal	Middle	Small sphere	96.2376	24.8634	34.4509	18.2927	15.9783	19.2273	29.25	41.9118	75.1546	58.7368	60	38.4532	10.9884	16.2931	28.9655	-39.4641	-11.7667	-7.11936
ZYS	Left	Distal	Middle	Large cylinder	102.475	4.71043	-29.8849	1.82927	17.6087	29.4545	21.9375	37.5	32.4742	16.1053	37.5	38.0216	7.67442	10.6034	7.5	-80.4993	-2.93344	62.9646
ZYS	Left	Middle	Middle	Large cylinder	70.396	6.30145	27.711	12.439	30.6522	42.9545	40.5	61.3235	50.1031	36.9474	52.5	40.6115	13.6046	16.5517	12.6724	-87.0254	17.2161	82.2462
ZYS	Left	Proximal	Middle	Large cylinder	47.2277	20.6206	35.6763	25.6098	52.5	82.6364	91.6875	63.9706	46.8557	35.0526	42.1875	37.8777	17.093	25.8621	16.8103	-85.8278	40.354	72.6328
ZYS	Middle	Proximal	Middle	Large cylinder	57.4752	4.18009	44.8672	11.7073	21.5217	65.0455	75.375	56.0294	60.3093	39.7895	57.6562	41.7626	16.0465	39.8276	12.931	-36.7394	39.8486	84.1798
ZYS	Middle	Middle	Middle	Large cylinder	94.4554	-11.7301	14.2311	5.12195	15	25.7727	18	55.1471	53.8144	41.6842	54.375	42.482	14.4767	20.9483	13.1897	-57.3064	18.117	83.7843
ZYS	Middle	Distal	Middle	Large cylinder	106.04	4.71043	-45.8157	-2.92683	9.78261	18.4091	17.4375	38.3824	36.6495	10.8947	30.4688	38.4532	11.3372	12.4138	11.6379	-62.602	-5.31755	69.205
ZYS	Right	Distal	Middle	Large cylinder	94.901	15.8476	-49.492	-9.14634	1.63044	12.6818	6.75	24.7059	39.433	15.6316	40.3125	36.1511	9.24418	11.6379	6.72414	-41.7383	-3.19712	70.4575
ZYS	Right	Middle	Middle	Large cylinder	86.4356	9.48349	-26.8213	-9.14634	-12.0652	-4.5	-6.1875	36.6176	57.9897	46.8947	52.5	39.6043	9.4186	17.3276	8.01724	-34.0696	12.371	86.0256
ZYS	Right	Proximal	Middle	Large cylinder	64.604	12.6655	4.42751	-2.56097	-5.86957	8.59091	3.375	47.6471	70.0515	57.7895	77.3438	40.4676	9.76744	21.7241	15.7759	-23.2698	11.8216	90.618
ZYS	Left	Distal	Middle	Small cylinder	100.693	13.1959	-45.8157	11.7073	21.5217	36.8182	24.1875	29.1176	36.1856	16.5789	50.625	35.4317	9.4186	9.82759	4.91379	-78.9612	-2.98837	61.3166
ZYS	Left	Middle	Middle	Small cylinder	94.4554	16.3779	8.10384	19.0244	25.7609	27	21.9375	69.2647	64.9485	47.3684	57.6562	41.331	15	13.9655	8.27586	-92.3319	1.03275	84.1029
ZYS	Left	Proximal	Middle	Small cylinder	53.0198	23.8027	47.3181	54.1463	69.4565	89.5909	96.1875	76.7647	57.0619	54.4737	59.0625	40.8993	12.7326	20.6897	12.4138	-85.4762	28.049	83.3668
ZYS	Middle	Proximal	Middle	Small cylinder	58.3663	24.8634	63.2488	32.1951	46.3043	83.4545	86.0625	81.6176	67.268	61.1053	73.5938	42.482	18.4884	29.2241	9.31035	-38.5083	28.1368	88.4756
ZYS	Middle	Middle	Middle	Small cylinder	91.7822	12.6655	7.49112	8.78049	18.913	27.4091	22.5	63.5294	69.5876	58.7368	65.1562	40.4676	14.4767	17.069	10.6035	-64.4807	15.7329	82.5318
ZYS	Middle	Distal	Middle	Small cylinder	93.5644	15.3172	-51.3302	8.41464	19.2391	31.5	32.0625	30	36.1856	9.47369	34.6875	35.5755	10.814	12.4138	8.27586	-63.9644	-5.63616	71.7539
ZYS	Right	Distal	Middle	Small cylinder	88.2178	25.3937	-49.492	2.19512	13.0435	27.8182	21.9375	25.1471	35.7216	7.10527	40.3125	33.705	11.8605	11.6379	7.24138	-42.3316	-2.72469	75.0938
ZYS	Right	Middle	Middle	Small cylinder	81.5346	21.151	-50.1048	-11.3415	-8.80435	-3.68182	-8.4375	49.4118	64.4845	50.2105	52.0312	33.705	11.5116	14.4828	5.94828	-37.2887	5.87786	88.2559
ZYS	Right	Proximal	Middle	Small cylinder	53.0198	32.2881	0.751177	-5.12195	-3.58696	15.5455	12.375	57.3529	80.2577	74.3684	86.7188	36.0072	8.54651	20.9483	13.1897	-24.9507	17.0952	90.0467
ZYS	Left	Distal	Middle	Large prism	82.4257	5.77111	19.7456	41.3415	57.3913	85.9091	77.0625	20.7353	34.3299	26.5263	60.4688	40.036	4.53488	16.0345	3.36207	-71.5561	4.17493	42.9469
ZYS	Left	Middle	Middle	Large prism	54.3564	31.7578	61.4107	46.4634	28.3696	26.1818	14.625	19.8529	48.7113	32.2105	68.4375	39.0288	14.3023	20.431	10.8621	-88.168	8.16309	56.5044
ZYS	Left	Proximal	Middle	Large prism	65.0495	31.7578	75.5033	70.9756	53.4783	44.1818	74.8125	38.3824	62.1649	67.2632	85.7812	37.0144	11.1628	15	18.3621	-93.2548	-7.5808	48.4402
ZYS	Middle	Proximal	Middle	Large prism	86.4356	29.1061	42.4163	27.8049	18.587	35.5909	66.9375	71.9118	75.1546	62.5263	73.5938	37.3022	15	24.0517	17.5862	-64.0303	-14.6013	9.4705
ZYS	Middle	Middle	Middle	Large prism	81.0891	37.5915	26.4855	37.3171	29.6739	56.8636	83.25	23.8235	54.7423	64.4211	77.8125	36.7266	20.407	25.8621	15.5172	-58.515	9.05301	15.1726
ZYS	Middle	Distal	Middle	Large prism	83.7624	5.24077	24.0346	27.8049	43.6957	78.5455	95.625	45	42.2165	27.9474	43.125	40.6115	11.8605	18.8793	9.82759	-48.7478	4.02112	41.9581
ZYS	Right	Distal	Middle	Large prism	85.099	31.7578	-37.8503	-6.95122	-11.087	5.72727	11.25	38.8235	61.701	38.8421	52.9688	33.2734	18.314	21.9828	7.75862	-42.3426	-2.90048	54.7795
ZYS	Right	Middle	Middle	Large prism	92.6733	31.2274	-14.5669	35.4878	20.5435	14.7273	2.8125	22.5	36.6495	60.6316	86.7188	30.9712	17.4419	23.0172	11.8966	-40.4859	18.8311	12.4808
ZYS	Right	Proximal	Middle	Large prism	92.2277	31.2274	-7.21421	33.6585	10.1087	13.5	12.375	57.7941	78.4021	58.7368	77.8125	32.2662	17.9651	28.9655	14.4828	-40.5737	12.2721	-0.208747
ZYS	Left	Distal	Middle	Small prism	105.594	21.6813	-21.9195	10.9756	0.978261	11.4545	11.25	23.3824	51.0309	54.9474	65.1562	29.964	15.6977	23.0172	8.01724	-86.3002	5.26261	31.0263
ZYS	Left	Middle	Middle	Small prism	85.099	24.8634	36.2891	40.9756	37.1739	31.9091	33.75	65.7353	71.4433	64.4211	94.2188	37.1583	12.3837	16.5517	10.0862	-85.3664	8.04224	31.1692
ZYS	Left	Proximal	Middle	Small prism	43.2178	58.8051	106.139	57.0732	54.7826	54	113.062	67.0588	73.7629	78.1579	92.8125	29.3885	8.19767	20.9483	27.4138	-95.1665	-1.25248	24.9617
ZYS	Middle	Proximal	Middle	Small prism	75.7426	35.4702	77.3414	54.8781	49.5652	61.3636	75.9375	52.9412	69.1237	55.4211	81.5625	40.1799	9.06977	14.7414	13.7069	-55.9661	-3.26304	1.68096
ZYS	Middle	Middle	Middle	Small prism	90.8911	19.5599	6.8784	32.561	24.4565	34.7727	41.625	74.5588	70.9794	62.0526	85.7812	34.8561	11.686	18.3621	11.6379	-57.691	4.05408	11.9315
ZYS	Middle	Distal	Middle	Small prism	87.7723	17.4386	11.1675	17.561	7.17391	24.9545	29.8125	26.4706	51.9588	60.6316	80.1562	32.5539	19.8837	25.0862	5.17241	-59.0094	4.16395	19.743
ZYS	Right	Distal	Middle	Small prism	95.7921	32.2881	-18.2432	18.2927	-4.23913	4.90909	5.625	19.8529	46.3918	34.579	50.625	31.9784	23.7209	19.9138	6.72414	-44.1224	0.79104	41.3099
ZYS	Right	Middle	Middle	Small prism	97.1287	30.1668	-13.3414	32.561	13.6957	-0.409093	-6.1875	43.6765	81.6495	72.4737	96.0938	31.5468	14.6512	21.7241	11.6379	-42.804	7.30613	20.8966
ZYS	Right	Proximal	Middle	Small prism	105.594	36.0005	42.4163	39.5122	30.3261	27	25.3125	41.9118	70.9794	74.8421	97.0312	36.7266	14.4767	18.6207	16.8103	-38.6291	5.24064	0.845973
ZYS	Left	Distal	High	Large sphere	131.932	15.5732	-9.3526	5.08064	-0.661762	7.7027	0.599995	16.1413	26.8085	12.5258	42.6064	37.0144	23.5714	32.0833	-0.5	-89.4424	-9.60234	20.8197
ZYS	Left	Middle	High	Large sphere	120.682	16.4565	26.7992	20.3226	7.94118	5.27027	6	41.5761	46.9149	33.866	55.5319	41.331	27.2143	25.8333	16	-96.6717	-17.1282	24.4343
ZYS	Left	Proximal	High	Large sphere	96.1364	21.7566	33.7759	43.1855	32.0956	24.7297	27	52.8261	57.4468	53.3505	62.7128	41.331	16.0714	15.8333	25.5	-98.2757	-28.4445	23.094
ZYS	Middle	Proximal	High	Large sphere	88.4659	19.9899	43.2895	35.5645	32.7574	43.3784	59.4	64.5652	57.4468	38.9691	48.8298	39.3166	13.0714	20.4167	31.5	-57.3614	-24.2036	-5.25162
ZYS	Middle	Middle	High	Large sphere	122.216	6.73971	32.5074	25.7661	14.5588	16.2162	27.6	44.0217	50.266	36.1856	50.7447	38.3094	20.7857	25	25	-62.4702	-16.7327	10.2506
ZYS	Middle	Distal	High	Large sphere	132.443	15.5732	-4.9129	-4.35484	-15.8824	-11.3514	6	34.7283	41.1702	24.5876	33.9894	36.1511	34.2857	32.9167	16	-65.9749	-16.4141	14.2058
ZYS	Right	Distal	High	Large sphere	132.443	25.29	-15.695	-5.44355	-18.1985	-8.51352	4.8	28.8587	35.9043	19.9485	31.117	32.6978	27.2143	36.25	14	-45.5177	-14.0959	12.36
ZYS	Right	Middle	High	Large sphere	132.443	18.2232	21.091	13.7903	-3.97059	-2.83784	12	44.5109	48.3511	32.0103	36.8617	38.1655	22.0714	36.25	37.5	-42.4085	-14.8869	3.75744
ZYS	Right	Proximal	High	Large sphere	119.659	8.5064	43.2895	29.3952	19.5221	23.1081	28.8	64.5652	57.4468	41.2887	47.8723	39.0288	13.2857	24.1667	43	-40.1782	-16.6338	-10.4593
ZYS	Left	Distal	High	Small sphere	139.091	23.9649	-39.162	8.34677	5.29412	18.6486	13.2	24.4565	29.6809	19.4845	42.1277	34.7122	26.3571	24.1667	-3	-87.2561	-11.7997	17.1502
ZYS	Left	Middle	High	Small sphere	124.773	21.3149	-4.27866	6.16935	-4.96323	-4.05406	-1.2	58.2065	59.3617	55.2062	65.5851	36.295	24.8571	15	-2.5	-94.4633	-25.566	26.2032
ZYS	Left	Proximal	High	Small sphere	109.432	17.7815	12.8459	19.5968	6.28677	2.02703	4.8	92.9348	83.2979	83.9691	83.7766	36.5827	18.8571	15.8333	8.5	-94.2436	-33.784	17.7984
ZYS	Middle	Proximal	High	Small sphere	98.1818	16.0148	40.7525	2.54032	6.94853	23.5135	54	99.2935	78.9894	70.0515	67.5	35.4317	11.5714	25.4167	34	-56.1858	-30.0705	-8.18506
ZYS	Middle	Middle	High	Small sphere	122.216	21.3149	14.7486	5.08064	-2.64706	2.83784	15	57.7174	58.883	49.1753	60.7979	34.5683	19.0714	23.3333	9.5	-65.2608	-24.5222	3.39488
ZYS	Middle	Distal	High	Small sphere	123.239	21.3149	-20.1347	-4.71774	-7.94117	4.86486	9.59999	29.3478	39.2553	30.6186	48.3511	31.8345	26.1429	26.25	1	-67.9745	-17.0952	5.71307
ZYS	Right	Distal	High	Small sphere	132.955	27.4983	-14.4265	5.80645	-1.65441	13.7838	14.4	31.7935	34.4681	19.0206	44.0426	33.2734	27.8571	30.8333	1	-46.5395	-10.734	4.74624
ZYS	Right	Middle	High	Small sphere	120.682	24.4066	7.77194	7.25806	-6.28676	-5.67568	14.4	54.2935	57.4468	38.0412	48.3511	32.8417	17.3571	29.1667	18	-39.6728	-20.633	-1.84576
ZYS	Right	Proximal	High	Small sphere	105.852	24.4066	31.8731	-0.362905	0.330885	8.51351	33.6	64.5652	72.766	55.6701	60.3191	33.1295	8.78571	32.0833	39	-35.8055	-27.5765	-21.446
ZYS	Left	Distal	High	Large cylinder	130.909	17.3398	-39.7962	-0.362905	12.5735	23.5135	17.4	42.5543	32.0745	14.3814	35.4255	37.4461	6.64286	10.8333	1.5	-87.3	-6.48213	66.6671
ZYS	Left	Middle	High	Large cylinder	107.898	10.7148	38.2156	15.6048	28.7868	30.4054	22.2	68.9674	49.3085	33.4021	42.6064	43.3454	18.2143	17.0833	5	-95.529	-0.472427	91.1673
ZYS	Left	Proximal	High	Large cylinder	34.7727	21.7566	35.0444	59.1532	74.1176	81.8919	81	56.25	40.6915	27.835	51.2234	31.5468	6	8.75	3	-97.7264	12.6017	94.8479
ZYS	Middle	Proximal	High	Large cylinder	68.5227	14.2481	56.6086	35.2016	45.6618	73.3784	97.2	69.4565	51.2234	39.8969	44.0426	41.9065	13.5	31.6667	14.5	-46.4187	23.1379	88.6734
ZYS	Middle	Middle	High	Large cylinder	105.852	4.53135	43.9238	20.3226	29.7794	33.6486	24.6	60.6522	50.7447	38.0412	57.4468	44.2087	16.7143	14.5833	9	-64.3928	10.745	86.3552
ZYS	Middle	Distal	High	Large cylinder	116.08	12.4815	-33.4538	-5.44355	2.97794	9.72973	10.2	45.9783	39.734	19.4845	30.1596	38.1655	10.0714	7.5	4.5	-72.5889	-8.17408	76.621
ZYS	Right	Distal	High	Large cylinder	104.318	15.5732	-40.4305	-7.98387	0.661767	10.5405	6.59999	31.3043	33.0319	6.49484	36.383	35.8633	9.42857	12.5	-3	-50.4288	-8.7344	75.6212
ZYS	Right	Middle	High	Large cylinder	98.1818	11.5981	19.8225	1.45161	5.95589	9.72973	-1.20001	58.2065	56.4894	43.6082	56.0106	43.2015	12	15	1	-34.3663	8.55861	91.2113
ZYS	Right	Proximal	High	Large cylinder	74.6591	12.4815	49.6319	16.3306	20.5147	33.2432	30	66.5217	66.0638	52.8866	67.0213	41.331	15	24.1667	19	-22.6106	9.02005	91.3211
ZYS	Left	Distal	High	Small cylinder	119.148	17.3398	-42.9674	9.79839	21.1765	38.1081	25.8	36.6848	34.4681	10.6701	46.4362	33.8489	9.21429	5	-5.5	-80.7849	-7.09738	62.7229
ZYS	Left	Middle	High	Small cylinder	116.591	21.7566	21.7253	19.5968	25.1471	25.5405	18	75.3261	60.7979	39.433	47.3936	41.7626	17.3571	8.75	-1.5	-98.4515	-5.09781	89.6951
ZYS	Left	Proximal	High	Small cylinder	75.6818	31.915	76.2701	63.5081	59.8897	64.0541	61.2	79.7283	64.1489	63.0928	69.4149	46.2231	16.7143	14.5833	7.5	-110.251	1.20853	99.1546
ZYS	Middle	Proximal	High	Small cylinder	61.875	27.0566	66.7565	52.9839	70.4779	95.2703	106.8	88.0435	54.0957	49.6392	63.6702	42.7698	12	19.5833	-0.5	-52.7689	25.533	83.6744
ZYS	Middle	Middle	High	Small cylinder	118.636	0.997972	33.7759	26.129	33.0882	37.2973	28.8	77.2826	67.0213	57.5258	69.4149	43.2015	16.0714	16.6667	4.5	-66.722	8.1521	81.0926
ZYS	Middle	Distal	High	Small cylinder	118.636	18.6649	-41.699	14.1532	21.8382	29.5946	23.4	36.1957	37.8192	15.7732	40.6915	35.5755	10.2857	5.41667	-3	-69.4137	-1.70293	78.4668
ZYS	Right	Distal	High	Small cylinder	106.875	24.4066	-42.9674	7.62097	15.8824	27.973	22.2	28.8587	34.9468	12.0619	40.2128	32.6978	10.5	11.6667	-7	-48.1545	-6.29536	76.0717
ZYS	Right	Middle	High	Small cylinder	96.6477	20.4316	-8.71836	3.26613	9.26471	9.32432	3.59999	68.9674	67.9787	58.4536	62.7128	39.4604	13.0714	12.9167	-4.5	-42.4415	7.10837	90.7938
ZYS	Right	Proximal	High	Small cylinder	83.3523	22.1982	45.8265	21.7742	29.4485	45	45	80.2174	72.766	66.8041	75.6383	43.6331	8.57143	20.8333	7.5	-26.8075	10.1407	94.5732
ZYS	Left	Distal	High	Large prism	96.1364	14.2481	11.5774	34.4758	51.6176	59.5946	57.6	37.1739	36.8617	28.7629	60.7979	35.1439	2.35714	0.416666	-9	-69.0072	-4.37269	32.982
ZYS	Left	Middle	High	Large prism	59.3182	34.1234	62.3168	25.4032	24.4853	57.5676	51.6	49.8913	77.0745	101.598	84.734	32.9856	15.2143	37.9167	0.5	-72.2044	-5.21866	33.8169
ZYS	Left	Proximal	High	Large prism	84.375	33.6817	72.4647	63.1452	55.2574	60.4054	64.2	43.0435	51.2234	64.9485	105.798	37.5899	10.7143	16.25	6	-84.059	-20.1276	39.0576
ZYS	Middle	Proximal	High	Large prism	124.261	37.6568	-1.10745	50.8065	39.7059	38.1081	52.8	51.8478	69.4149	55.6701	78.9894	37.8777	10.5	12.5	6.5	-60.3827	-8.75637	6.36128
ZYS	Middle	Middle	High	Large prism	117.614	31.4734	20.4568	30.121	20.5147	42.973	58.2	31.3043	51.2234	49.6392	75.6383	37.5899	26.1429	31.25	14	-57.4493	-2.53792	20.3912
ZYS	Middle	Distal	High	Large prism	106.875	15.1315	31.2389	32.6613	53.9338	78.6486	78.6	54.7826	25.8511	31.5464	64.6277	38.5971	8.14286	0.416667	-5	-48.6929	-0.79104	24.9287
ZYS	Right	Distal	High	Large prism	114.545	29.7067	-11.8896	6.89516	-6.61764	14.1892	15	23.9674	59.8404	40.8247	58.4043	34.2806	11.3571	28.3333	-3	-40.2332	-4.46059	32.971
ZYS	Right	Middle	High	Large prism	125.795	25.29	-20.1347	27.9435	17.2059	21.4865	26.4	38.1522	45.9574	54.2783	86.6489	31.1151	18.2143	9.58333	-0.5	-45.1772	6.94357	11.9864
ZYS	Right	Proximal	High	Large prism	121.193	27.94	-13.7923	30.4839	15.2206	14.1892	21	70.4348	73.2447	66.3402	93.3511	31.4029	15.8571	27.0833	10.5	-45.276	-1.87872	-7.03146
ZYS	Left	Distal	High	Small prism	126.307	37.2151	-39.162	16.3306	8.93383	28.7838	27.6	25.4348	42.1277	36.1856	52.6596	31.259	19.7143	33.3333	-5.5	-84.6193	-1.03275	23.2038
ZYS	Left	Middle	High	Small prism	111.477	-2.09374	40.7525	24.6774	18.5294	33.2432	27.6	73.3696	71.8085	91.8557	100.053	35.2878	16.2857	39.1667	-1.5	-89.7171	-5.70208	20.3253
ZYS	Left	Proximal	High	Small prism	71.0795	45.6069	81.9783	55.1613	46.6544	45	61.8	53.8043	61.2766	57.9897	98.1383	36.0072	11.5714	11.25	18	-98.1768	-19.0399	31.1252
ZYS	Middle	Proximal	High	Small prism	113.523	30.59	20.4568	50.8065	45.6618	48.2432	64.2	50.8696	68.9362	52.4227	82.8191	40.4676	8.14286	5.83333	12	-63.7666	-12.7226	-0.483413
ZYS	Middle	Middle	High	Small prism	109.432	22.6399	14.1144	20.6855	10.5882	35.6757	39.6	82.663	71.3298	60.3093	90.9575	33.9928	15.8571	42.0833	0.5	-62.4262	-10.1517	5.03189
ZYS	Middle	Distal	High	Small prism	130.398	16.4565	-21.4032	14.879	5.625	27.5676	28.8	23.4783	41.6489	45	70.8511	31.1151	22.5	37.0833	-3.5	-64.4368	-4.95499	17.5896
ZYS	Right	Distal	High	Small prism	125.284	29.265	-8.71836	17.0564	1.32353	19.0541	21.6	25.4348	40.6915	29.2268	55.0532	31.8345	30.4286	32.5	-3.5	-44.4081	-2.81259	24.731
ZYS	Right	Middle	High	Small prism	123.75	27.0566	-19.5005	23.9516	2.64706	2.43243	8.4	92.9348	71.8085	64.0206	89.0426	32.6978	16.7143	20.8333	7	-41.7273	-6.72384	18.0181
ZYS	Right	Proximal	High	Small prism	122.216	28.8233	13.4801	34.4758	28.7868	36.0811	42.6	49.8913	70.8511	67.268	92.8723	34.7122	10.5	15.8333	8	-40.8704	-5.07584	-4.01013
